# Supplementary material for: Surrogate-Based EM Design of RF and Microwave Components: A Systematic Review of Workflow Roles, Inverse Design, Multifidelity, and Active Learning
Source: Sensors (Basel). 2026 Apr 18;26(8):2504. doi: 10.3390/s26082504 (PMC13119705; doi:10.3390/s26082504)
Supplement: Supplementary file 1 [file sensors-26-02504-s001.zip]

Archive with 1 entries (1 files):
- sensors-4132087-supplementary.xlsx
