# Supplementary material for: Surrogate-Based EM Design of RF and Microwave Components: A Systematic Review of Workflow Roles, Inverse Design, Multifidelity, and Active Learning
Source: Sensors (Basel). 2026 Apr 18;26(8):2504. doi: 10.3390/s26082504 (PMC13119705; doi:10.3390/s26082504)
Supplement: Supplementary file 1 [file sensors-26-02504-s001.zip › sensors-4132087-supplementary.xlsx]

## Sheet: Mapping table
Representative Paper IDs	Year	Component type	Dominant Component Category	Passive / Active	Surrogate type [Neural Network (ANN / MLP / M2LP / CNN / RNN / ΒΝΝ / DNN / Transformer)] [Gaussian Process / Kriging] [Co-Kriging (Multi-fidelity GP)] [Support Vector Regression (SVR)] [Response Surface Model (RSM) / Parametric Regression (polynomial, exponential, analytical fits)] [Relevance Vector Regression (RVR / MVRVR) (Sparse Bayesian kernel regression)] [Polynomial Chaos Expansion (PCE)] […	Ιnverse approach (None / Explicit Ιnverse / Optimization-based Ιnverse / Hybrid Inverse Framework)	Design Optimization Performed (Yes/No) Yes: the study performs a search in the component design parameter space using an optimizer (e.g., GA, PSO, DE, Bayesian optimization, gradient-based) with either a surrogate model or full-wave EM simulations. No: the study performs only forward prediction or modeling without parameter search.	Multi-Fidelity	Active Learning
Constrained multiobjective optimization of a common-mode suppression filter C. Gazda, I. Couckuyt, H. Rogier, D. Vande Ginste and T. Dhaene [7]	2012	Filter (common-mode suppression filter)	Filters	Passive	Support Vector Regression (SVR)	None	Yes	No	Yes
Cost-efficient electromagnetic-simulation-driven antenna design using co-Kriging S. Kozieł, S. Ogurtsov, I. Couckuyt and T. Dhaene [8]	2012	Antenna (wideband monopole, DRA, CPW-fed slot Antennas)	Antennas	Passive	Co-Kriging (Multi-fidelity GP)	Optimization-Based Inverse	Yes	Yes	No
An efficient high-frequency linear RF amplifier synthesis method based on evolutionary computation and machine learning techniques B. Liu, N. Deferm, D. Zhao, P. Reynaert and G. G. E. Gielen [9]	2012	Amplifier (linear RF amplifier LNA)	Amplifiers / LNA	Active	Gaussian Process / Kriging	None	Yes	No	Yes
Robust variable-fidelity optimization of microwave filters using co-Kriging and trust regions S. Kozieł, L. Leifsson, I. Couckuyt and T. Dhaene [10]	2013	Filters (microstrip band-pass filters)	Filters	Passive	Co-Kriging (Multi-fidelity GP)	Optimization-Based Inverse	Yes	Yes	No
Variable-fidelity electromagnetic simulations and co-kriging for accurate modeling of antennas S. Kozieł, S. Ogurtsov, I. Couckuyt and T. Dhaene [11]	2013	Antenna (UWB planar dipole, DRA, wideband hybrid DRA)	Antennas	Passive	Co-Kriging (Multi-fidelity GP)	Optimization-Based Inverse	Yes	Yes	No
Recent developments in simulation-driven multi-objective design of antennas S. Kozieł and A. Bekasiewicz [12]	2015	Antenna (UWB monocone, planar Yagi-Uda)	Antennas	Passive	Gaussian Process / Kriging	None	Yes	Yes	No
Feature-based surrogates for low-cost microwave modelling and optimisation S. Kozieł, Q. S. Cheng and J. W. Bandler [13]	2015	Filters (microstrip bandstop & bandpass & ring resonator)	Filters	Passive	Gaussian Process / Kriging	Optimization-Based Inverse	Yes	No	No
Polynomial-based surrogate modeling of RF and microwave circuits in frequency domain exploiting the multinomial theorem J. L. Chávez-Hurtado and J. E. Rayas-Sanchez [14]	2016	SIW interconnect with transitions to microstrip lines, Dual-band planar inverted-F handset antenna (PIFA), high-speed package interconnect Package via-stripline interconnect	Interconnects / Transitions / Transformers	Passive	Response Surface Model (RSM) / Parametric Regression (polynomial surrogate)	None	No	No	No
Parallel computational approach to gradient based em optimization of passive microwave circuits V. M. R. Gongal-Reddy, S. Zhang, C. Zhang and Q. J. Zhang [15]	2016	Filter (Inter-digital band-pass, Four-pole waveguide), Antenna (Dielectric resonator loaded antenna)	Filters	Passive	Response Surface Model (RSM) / Parametric Regression (polynomial surrogate)	Optimization-Based Inverse	Yes	No	No
Low-Cost Surrogate Models for Microwave Filters N. Leszczynska, I. Couckuyt, T. Dhaene and M. Mrozowski [16]	2016	Filters (pseudoelliptic open-loop bandpass)	Filters	Passive	Gaussian Process / Kriging	Optimization-Based Inverse	Yes	No	No
Data-driven model based design and analysis of antenna structures S. Ulaganathan, S. Kozieł, I. Couckuyt, E. Laermans and T. Dhaene [17]	2016	Antenna (dielectric resonator antenna , ultra-wideband antenna)	Antennas	Passive	Gaussian Process / Kriging	None	No	No	No
GUI design exploration software for microwave antennas B. Liu, A. Irvine, M. Akinsolu, O. Arabi, V. Grout and N. Ali [18]	2017	Antenna (dielectric resonator antenna)	Antennas	Passive	Other (surrogate model assisted, SADEA)	Optimization-Based Inverse	Yes	Yes	No
Global Optimization of Microwave Filters Based on a Surrogate Model-Assisted Evolutionary Algorithm B. Liu, H. Yang and M. J. Lancaster [19]	2017	Filters (waveguide & microstrip)	Filters	Passive	Gaussian Process / Kriging	Optimization-Based Inverse	Yes	No	Yes
Radio-frequency inductor synthesis using evolutionary computation and Gaussian-process surrogate modeling F. Passos, E. Roca, R. Castro-López and F. V. Fernandez-Fernandez [20]	2017	Integrated RF spiral Inductor	Inductors	Passive	Gaussian Process / Kriging	Optimization-Based Inverse	Yes	No	Yes
An inductor modeling and optimization toolbox for RF circuit design F. Passos, E. Roca, R. Castro-López and F. V. Fernandez-Fernandez [21]	2017	Integrated RF spiral Inductor	Inductors	Passive	Gaussian Process / Kriging	Optimization-Based Inverse	Yes	No	No
Optimization of full-wave EM models by low-order low-dimension polynomial surrogate functionals J. E. Rayas-Sanchez, J. L. Chávez-Hurtado and Z. Brito-Brito [22]	2017	Ιnterconnect structures (SIW/CBCPW transitions, microstrip with via fence, SIW with microstrip transitions)	Interconnects / Transitions / Transformers	Passive	Response Surface Model (RSM) / Parametric Regression (polynomial surrogate)	Optimization-Based Inverse	Yes	No	No
Optimization of a Novel Nano Antenna with Two Radiation Modes Using Kriging Surrogate Models A. K. S. O. Hassan, A. S. Etman and E. A. Soliman [23]	2018	Antenna (reconfigurable nano antenna with two radiation modes)	Antennas	Passive	Gaussian Process / Kriging	Optimization-Based Inverse	Yes	No	No
Computationally efficient two-objective optimization of compact microwave couplers through corrected domain patching S. Kozieł and A. Bekasiewicz [24]	2018	Couplers (compact microstrip rat-race couplers)	Couplers	Passive	Response Surface Model (RSM) / Parametric Regression (polynomial surrogate)	Optimization-Based Inverse	Yes	Yes	No
A Comparison of Automated RF Circuit Design Methodologies: Online Versus Offline Passive Component Design F. Passos, E. Roca, R. Castro-López and F. V. Fernandez-Fernandez [25]	2018	Automated RF circuit design workflows for LNA circuit design	Amplifiers / LNA	Active	Gaussian Process / Kriging	Optimization-Based Inverse	Yes	No	No
A computer-aided tuning method for microwave filters by combing T-S fuzzy neural networks and improved space mapping S. Wu, W. Cao, C. Liu and M. Wu [26]	2018	Cavity Filter	Filters	Passive	Neural Network (T-S Fuzzy Neural Network)	None	Yes	Yes	No
Microwave filter modeling and intelligent tuning S. Wu, W. Cao, M. Wu and C. Liu [27]	2018	Cavity Filter (coaxial cavity filter)	Filters	Passive	Neural Network (CNN)	None	Yes	Yes	No
A Parallel Surrogate Model Assisted Evolutionary Algorithm for Electromagnetic Design Optimization M. Akinsolu, B. Liu, V. Grout, P. I. Lazaridis, M. E. Mognaschi and P. Di Barba [28]	2019	Antenna (dielectric resonator antenna)	Antennas	Passive	Gaussian Process / Kriging	None	Yes	No	No
A Novel Compact Quadruple-Band Indoor Base Station Antenna for 2G/3G/4G/5G Systems Q. Hua, Y. Huang, C. Song, M. Akinsolu, B. Liu, T. Jia, et al. [29]	2019	Antenna Base Station	Antennas	Passive	Gaussian Process / Kriging	Optimization-Based Inverse	Yes	No	No
Efficient global optimisation of microwave antennas based on a parallel surrogate model-assisted evolutionary algorithm B. Liu, M. Akinsolu, N. Ali and R. Abd-Alhameed [30]	2019	Antennas (DRA, planar Yagi-Uda, broadband microstrip antenna, UWB MIMO array)	Antennas	Passive	Gaussian Process / Kriging	Optimization-Based Inverse	Yes	No	Yes
Support vector regression to accelerate design and crosspolar optimization of shaped-beam reflectarray antennas for space applications D. R. Prado, J. A. López-Fernández, M. Arrebola and G. Goussetis [31]	2019	Reflectarray Αntenna (unit cell design & crosspolar optimization)	Antennas	Passive	Support Vector Regression (SVR)	Optimization-Based Inverse	Yes	No	No
Multi-fidelity local surrogate model for computationally efficient microwave component design optimization Y. Song, Q. S. Cheng and S. Kozieł [32]	2019	Microstrip bandpass Filter, UWB monopole Antenna, compact UWB MIMO Antenna	Antennas	Passive	Response Surface Model (RSM) / Parametric Regression (polynomial fits)	Optimization-Based Inverse	Yes	Yes	No
Assessing vircators' reliability through uncertainty and sensitivity analyses using a surrogate model M. Al-Mansoori, E. Neira, S. Lalléchère, C. Kasmi, F. Vega and F. Alyafei [33]	2020	Other RF component (Vircator)	Other RF/microwave components	Active	Response Surface Model (RSM) / Parametric Regression (analytical fits)	None	No	No	No
Compact wideband mimo diversity antenna for mobile applications using multi-layered structure O. Arabi, C. H. See, A. Ullah, N. Ali, B. Liu, R. Abd-Alhameed, et al. [34]	2020	Antenna (Wideband stacked MIMO Antenna)	Antennas	Passive	Gaussian Process / Kriging	None	Yes	Yes	No
Differential Evolution Based Manifold Gaussian Process Machine Learning for Microwave Filter's Parameter Extraction X. Chen, Y. Tian, T. Zhang and J. Gao [35]	2020	Filter (fourth-order and sixth-order coupling filters)	Filters	Passive	Gaussian Process / Kriging	None	No	No	No
Sensitivity analysis of an implanted antenna within surrounding biological environment S. Ding and L. Pichon [36]	2020	Antenna (implanted Antenna)	Antennas	Passive	Polynomial Chaos Expansion (PCE)	None	No	No	No
Antenna Optimization Based on Co-Training Algorithm of Gaussian Process and Support Vector Machine J. Gao, Y. Tian and X. Chen [37]	2020	Antenna	Antennas	Passive	Ensemble / Hybrid	Optimization-Based Inverse	Yes	No	No
Resonant Frequency Modeling of Microwave Antennas Using Gaussian Process Based on Semisupervised Learning J. Gao, Y. Tian, X. Zheng and X. Chen [38]	2020	Antenna (Rectangular MSA, Circular MSA, Triangular MSA)	Antennas	Passive	Gaussian Process / Kriging	None	No	No	No
Evaluation of Generative Modeling Techniques for Frequency Responses † F. Garbuglia, D. Spina, D. Deschrijver and T. Dhaene [39]	2020	Pair of coupled transmission lines, folded-stub notch filter	Filters	Passive	Ensemble / Hybrid	None	No	No	No
Fast and reliable knowledge-based design closure of antennas by means of iterative prediction-correction scheme S. Kozieł and A. Pietrenko-Da̧browska [40]	2020	Antenna (dipole, quasi-Yagi, UWB monopole Antennas)	Antennas	Passive	Gaussian Process / Kriging	Hybrid Inverse Framework	Yes	No	No
On computationally-efficient reference design acquisition for reduced-cost constrained modeling and re-design of compact microwave passives S. Kozieł and A. Pietrenko-Da̧browska [41]	2020	Couplers (microstrip rat-race coupler & branch-line coupler)	Couplers	Passive	Response Surface Model (RSM) / Parametric Regression (analytical fits)	Hybrid Inverse Framework	Yes	No	No
Recent advances in high frequency modeling by means of domain confinement and nested kriging S. Kozieł and A. Pietrenko-Da̧browska [42]	2020	Antenna (ring slot, dual-band dipole, triple-band dipole, wideband monopole, quasi-Yagi antenna) / rat-race coupler / impedance transformer	Antennas	Passive	Gaussian Process / Kriging	Optimization-Based Inverse	Yes	Yes	No
Rapid Optimization of Compact Microwave Passives Using Kriging Surrogates and Iterative Correction S. Kozieł and A. Pietrenko-Da̧browska [43]	2020	Transformer (Impedance Transformers)	Interconnects / Transitions / Transformers	Passive	Gaussian Process / Kriging	Hybrid Inverse Framework	Yes	No	No
Design-Oriented Two-Stage Surrogate Modeling of Miniaturized Microstrip Circuits with Dimensionality Reduction S. Kozieł, A. Pietrenko-Da̧browska and M. Al Hasan [44]	2020	compact rat-race coupler and a three-section impedance matching transformer	Interconnects / Transitions / Transformers	Passive	Gaussian Process / Kriging	Hybrid Inverse Framework	Yes	No	No
A Multilevel Bottom-Up Optimization Methodology for the Automated Synthesis of RF Systems F. Passos, E. Roca, J. Sieiro, R. Fiorelli, R. Castro-López, J. M. Lopez-Villegas, et al. [45]	2020	(Inductors, LNA, VCO and mixer)	Other RF/microwave components	Active	Not mentioned	Optimization-Based Inverse	Yes	No	No
Nested kriging surrogates for rapid multi-objective optimization of compact microwave components A. Pietrenko-Da̧browska and S. Kozieł [46]	2020	Transformer (Three-section Ιmpedance Transformer)	Interconnects / Transitions / Transformers	Passive	Gaussian Process / Kriging	None	Yes	No	No
Low-cost surrogate modeling of miniaturized microwave components using nested kriging A. Pietrenko-Da̧browska and S. Kozieł [47]	2020	Coupler (unequal-power-split rat-race coupler) , Transformer (compact three-section impedance transformer)	Pending full-text retrieval / abstract-only is available
Residue-pole methods for variability analysis of S-parameters of microwave devices with 3D FEM and mesh deformation M. R. Rufuie, A. Lamȩcki, P. Sypek and M. Mrozowski [48]	2020	Filter (waveguide & combline filter)	Filters	Passive	Gaussian Process / Kriging	None	No	No	No
Rapid redesign and bandwidth/size tradeoffs for compact wideband circular polarization antennas using inverse surrogates and fast EM-based parameter tuning U. Ullah, S. Kozieł and I. B. Ben Mabrouk [49]	2020	Antenna (Compact wideband circularly polarized wide-slot Antenna)	Antennas	Passive	Response Surface Model (RSM) / Parametric Regression (exponential fits)	Hybrid Inverse Framework	Yes	No	No
Antenna Optimization Design Based on Deep Gaussian Process Model X. Y. Zhang, Y. Tian and X. Zheng [50]	2020	Antenna (Multiband microstrip Antenna (mobile terminal))	Antennas	Passive	Gaussian Process / Kriging	Optimization-Based Inverse	Yes	No	No
A novel versatile decoupling structure and expedited inverse-model-based re-design procedure for compact single-and dual-band MIMO antennas M. Abdullah and S. Kozieł [51]	2021	Antenna (dual-band MIMO Antennas)	Antennas	Passive	Response Surface Model (RSM) / Parametric Regression (analytical fits)	Hybrid Inverse Framework	Yes	No	No
A Framework for Peak Power Exceedances of High Power Microwave Radiators Applied to a Vircator Surrogate Model M. Al-Mansoori, E. Neira, S. Lalléchère, F. Vega, L. O. Fichte, Z. Nezhi, et al. [52]	2021	Other RF component (Vircator)	Other RF/microwave components	Active	Response Surface Model (RSM) / Parametric Regression (analytical fits)	None	Yes	No	No
On Decomposition-Based Surrogate-Assisted Optimization of Leaky Wave Antenna Input Characteristics for Beam Scanning Applications M. A. Belen, P. Mahouti, S. Kozieł, A. Caliskan and S. Szczepański [53]	2021	Antenna (Leaky-wave Antenna (LWA))	Antennas	Passive	Neural Network (ANN/MLP)	Optimization-Based Inverse	Yes	No	No
Accurate modeling of frequency selective surfaces using fully-connected regression model with automated architecture determination and parameter selection based on bayesian optimization N. Çalik, M. A. Belen, P. Mahouti and S. Kozieł [54]	2021	Metasurfaces / Reflectarrays (frequency selective surface, FSS unit cell, metasurfaces)	Metasurfaces / Reflectarrays / FSS / Absorbers	Passive	Neural Network (Fully-Connected Regression Model -FCRM / DNN)	None	No	No	No
Hierarchical Yield-Aware Synthesis Methodology Covering Device-, Circuit-, and System-Level for Radiofrequency ICs A. Canelas, F. Passos, N. Lourenço, R. Martins, E. Roca, R. Castro-López, et al. [55]	2021	Amplifiers / LNA (hierarchical RF front-end synthesis including LNA, VCO, and mixer)	Amplifiers / LNA	Active	Not mentioned	Optimization-Based Inverse	Yes	Yes	No
Yield Optimization using Hybrid Gaussian Process Regression and a Genetic Multi-Objective Approach M. Fuhrländer and S. Schöps [56]	2021	Other RF / microwave components (dielectrical waveguide)	Other RF/microwave components	Passive	Gaussian Process / Kriging	None	Yes	Yes	Yes
Improved Modeling of Microwave Structures Using Performance-Driven Fully-Connected Regression Surrogate S. Kozieł, P. Mahouti, N. Çalik, M. A. Belen and S. Szczepański [57]	2021	Couplers (microstrip rat-race & branch-line couplers)	Couplers	Passive	Neural Network (DNN / FCRM)	Explicit Ιnverse	No	No	No
Global EM-driven optimization of multi-band antennas using knowledge-based inverse response-feature surrogates S. Kozieł and A. Pietrenko-Da̧browska [58]	2021	Antenna(Multi-band microstrip Antennas)	Antennas	Passive	Response Surface Model (RSM) / Parametric Regression (analytical exponential fit)	Hybrid Inverse Framework	Yes	No	Yes
Efficient surrogate modeling and design optimization of compact integrated on-chip inductors based on multi-fidelity em simulation models P. Kurgan [59]	2021	On-chip spiral Inductor	Inductors	Passive	Gaussian Process / Kriging	Optimization-Based Inverse	Yes	Yes	No
Antenna Modeling Based on Two-Stage Gaussian Process Considering Sensitivity Information R. Li, Y. Tian and P. Li [60]	2021	Antenna (Inverted F & UWB planar monopole)	Antennas	Passive	Gaussian Process / Kriging	Optimization-Based Inverse	Yes	Yes	No
Design Optimization of Ultra-Wideband Vivaldi Antenna using Artificial Intelligence P. Mahouti, A. Kizilay, O. Tari, A. Belen, M. A. Belen and A. Caliskan [61]	2021	Antenna (FSS-loaded UWB Vivaldi Antenna)	Antennas	Passive	Support Vector Regression (SVR)	None	Yes	No	No
Design of UWB antenna based on improved deep belief network and extreme learning machine surrogate models J. Nan, H. Xie, M. Gao, Y. Song and W. Yang [62]	2021	Antenna (UWB fractal & notch MIMO)	Antennas	Passive	Neural Network (DBN-ELM)	None	No	No	No
A Generative Machine Learning-Based Approach for Inverse Design of Multilayer Metasurfaces P. Naseri and S. V. Hum [63]	2021	Metasurface element (data για dual-layer & symmetric three-layer metasurface unit cells)	Metasurfaces / Reflectarrays / FSS / Absorbers	Passive	Neural Network (VAE & MLP)	Optimization-Based Inverse	Yes	No	No
Comparative Study of Surrogate Modeling Methods for Signal Integrity and Microwave Circuit Applications T. Nguyen, B. Shi, H. Ma, E. P. Li, X. Chen, A. C. Cangellaris, et al. [64]	2021	Amplifier (millimeter-wave filter & two-stage Low-Noise Amplifier (LNA))	Amplifiers / LNA	Passive / Active	Gaussian Process / Kriging	None	Νο	No	No
Design centering of compact microwave components using response features and trust regions A. Pietrenko-Da̧browska and S. Kozieł [65]	2021	Couplers (microstrip rat-race coupler, branch-line coupler, dual-band branch-line coupler)	Couplers	Passive	Response Surface Model (RSM) / Parametric Regression (analytical / linear regression fit)	Optimization-Based Inverse	Yes	No	No
Fast design closure of compact microwave components by means of feature-based metamodels A. Pietrenko-Da̧browska and S. Kozieł [66]	2021	Couplers (microstrip branch-line & rat-race Couplers)	Couplers	Passive	Response Surface Model (RSM) / Parametric Regression	Hybrid Inverse Framework	Yes	No	No
Resonant Frequency Modeling of Microstrip Antenna Based on Deep Kernel Learning Y. Tian, W. T. Ding and P. Li [67]	2021	Antennas (rectangular MSA (RMSA) & annular ring compact MSA (ARCMSA))	Antennas	Passive	Gaussian Process / Kriging	None	No	No	No
Surrogate-based computational analysis and design for H-shaped microstrip antenna D. Üstün and F. Toktas [68]	2021	Antenna (H-shaped microstrip Antenna)	Antennas	Passive	Gaussian Process / Kriging	Optimization-Based Inverse	Yes	No	No
Automatic AI-Driven Design of Mutual Coupling Reducing Topologies for Frequency Reconfigurable Antenna Arrays J. Zhang, M. Akinsolu, B. Liu and G. A. E. Vandenbosch [69]	2021	Antenna (frequency-reconfigurable array Antenna)	Antennas	Passive	Gaussian Process / Kriging	Optimization-Based Inverse	Yes	No	No
Surrogate-Based Design Optimization of Multi-Band Antenna A. Belen, O. Tari, P. Mahouti, M. A. Belen and A. Caliskan [70]	2022	Antenna (multi-band microstrip Antenna)	Antennas	Passive	Neural Network (ANN / MLP – M2LP)	Optimization-Based Inverse	Yes	No	No
Surrogate based design optimization of low noise amplifier for ISM band M. A. Belen and F. Güneş [71]	2022	Amplifier (Low Noise Amplifier (LNA))	Amplifiers / LNA	Active	Support Vector Regression (SVR/SVRM)	Optimization-Based Inverse	Yes	No	No
A Robust Bayesian Optimization Framework for Microwave Circuit Design under Uncertainty D. de Witte, J. Qing, I. Couckuyt, T. Dhaene, D. Vande Ginste and D. Spina [72]	2022	Filters (Microstrip Lowpass & Zigzag Narrow Bandpass filter)	Filters	Passive	Gaussian Process / Kriging	Optimization-Based Inverse	Yes	No	Yes
Antenna Optimization Based on Auto-Context Broad Learning System W. T. Ding, F. Meng, Y. Tian and H. N. Yuan [73]	2022	Antennas (rectangular microstrip (RMSA), circular MSA (CMSA) & printed dipole (PDA))	Antennas	Passsive	Neural Network (BLS / ACBLS)	None	No	No	No
On the Design of Complex em Devices and Systems Through the System-by-Design Paradigm: A Framework for Dealing with the Computational Complexity A. Massa and M. Salucci [74]	2022	Antennas (array& slotted substrate integrated waveguide (SSIW) & antenna)	Antennas	Passive	Gaussian Process / Kriging	Optimization-Based Inverse	Yes	No	Yes
Computational Intelligence-Based Methodology for Antenna Development M. C. D. Melo, P. B. Santos, E. Faustino, C. J. A. Bastos-Filho and A. Cerqueira Sodré Junior [75]	2022	Antenna (Printed-dipole)	Antennas	Passive	Neural Network (ANN / MLP/ BPNN)	None	Yes	No	No
Surrogate-Based em Optimization Using Neural Networks for Microwave Filter Design M. Ohira and Z. Ma [76]	2022	Filter (microstrip Bandpass - 5th order)	Filters	Passive	Neural Network (NNs)	Hybrid Inverse Framework	Yes	No	No
An optimized surrogate model using differential evolution algorithm for computing parameters of antennas D. Üstün, F. Toktas and A. Toktas [77]	2022	Antenna (rectangular microstrip antenna)	Antennas	Passive	Response Surface Model (RSM) / Parametric Regression (exponential fits)	None	No	No	No
Multi-Objective Antenna Design Based on BP Neural Network Surrogate Model Optimized by Improved Sparrow Search Algorithm Z. Wang, J. Qin, Z. Hu, J. He and D. Tang [78]	2022	Antenna (Tri-band microstrip)	Antennas	Passive	Neural Network (BPNN / BP Neural Network)	Optimization-Based Inverse	Yes	No	No
Efficient Microwave Filter Design by a Surrogate-Model-Assisted Decomposition-Based Multi-Objective Evolutionary Algorithm Y. Wei, G. Qi, Y. Wang, N. Yan, Y. Zhang and L. Feng [79]	2022	Filter (Microwave 6th order ceramic BPF & 7th order metal cavity BPF)	Filters	Passive	Neural Network (CNN / Convolutional Autoencoder – 1D-CAE)	Optimization-Based Inverse	Yes	No	No
Design of Zero Clearance SIW Endfire Antenna Array Using Machine Learning-Assisted Optimization J. Zhang, M. Akinsolu, B. Liu and S. Zhang [80]	2022	Antenna (SIW end-fire antenna array)	Antennas	Passive	Gaussian Process / Kriging	Optimization-Based Inverse	Yes	No	No
Accurate Design of Microwave Filter Based on Surrogate Model-Assisted Evolutionary Algorithm Y. Zhang, X. Wang, Y. Wang, N. Yan, L. Feng and L. Zhang [81]	2022	cavity Filter (4th & 8th order examples)	Filters	Passive	Neural Network (1D Convolutional Autoencoder - 1D-CAE / Adaptive Online Updating 1D Convolutional Autoencoder - AOU-1D-CAE)	Optimization-Based Inverse	Yes	No	No
A Microwave Filter Yield Optimization Method Based on Off-Line Surrogate Model-Assisted Evolutionary Algorithm Z. Zhang, B. Liu, Y. Yu and Q. S. Cheng [82]	2022	Filters (Microwave bandpass filters)	Filters	Passive	Ensemble / Hybrid (RBF Neural Network - RBFNN / Support Vector Machine - SVM)	None	Yes	No	No
A Wideband Low-RCS Metasurface-Inspired Circularly Polarized Slot Array Based on AI-Driven Antenna Design Optimization Algorithm Q. Zheng, C. Guo, J. Ding, M. Akinsolu, B. Liu and G. A. E. Vandenbosch [83]	2022	Antenna (Low-RCS CP slot array & broadband low radar cross section (RCS))	Antennas	Passive	Gaussian Process / Kriging	None	Yes	No	No
Investigation of a Circularly Polarized Metasurface Antenna for Hybrid Wireless Applications B. R. Behera, M. H. Alsharif and A. Jahid [84]	2023	Antenna (Polarization-reconfigurable Y-shaped monopole)	Antennas	Passive	Gaussian Process / Kriging	None	Yes	No	No
Data-driven modeling of band-pass filter for sub-5G applications A. Belen and M. A. Belen [85]	2023	Filter (Microstrip Edge-Coupled Band-Pass Filter, EC-BPF)	Filters	Passive	Neural Network (CNN)	Optimization-Based Inverse	Yes	No	No
Microstrip antenna modelling based on image-based convolutional neural network H. Fu, Y. Tian, F. Meng, Q. Li and X. Ren [86]	2023	Antenna microstrip	Antennas	Passive	Neural Network (CNN / ICNN)	None	No	No	No
Bayesian Optimization for Microwave Devices Using Deep GP Spectral Surrogate Models F. Garbuglia, D. Spina, D. Deschrijver, I. Couckuyt and T. Dhaene [87]	2023	BO methodology for microwave devices (microstrip bandpass filter / dual-band slot antenna)	Other RF/microwave components	Passive	Gaussian Process / Kriging	Optimization-Based Inverse	Yes	No	Yes
A Fast Surrogate Model-Based Algorithm Using Multilayer Perceptron Neural Networks for Microwave Circuit Design M. Jamshidi, S. I. Yahya, S. Roshani, M. A. Chaudhary, Y. Y. Yasin and S. Roshani [88]	2023	Divider (Wilkinson Power Divider, WPD)	Power Dividers	Passive	Neural Network (ANN / MLP)	None	Νο	No	No
Probabilistic Uncertainty Quantification of Microwave Circuits Using Gaussian Processes P. Manfredi [89]	2023	Amplifier / LNA (Low-Noise Amplifier, LNA; 900-MHz CMOS LNA and 2-GHz BJT LNA Case Studies)	Amplifiers / LNA	Active	Gaussian Process / Kriging	None	Νο	No	No
Cost-Efficient Two-Level Modeling of Microwave Passives Using Feature-Based Surrogates and Domain Confinement A. Pietrenko-Da̧browska, S. Kozieł and Q. J. Zhang [90]	2023	Rat-race Coupler (RRC) & branch-line Coupler (BLC) & dual-band power Divider	Couplers	Passive	Gaussian Process / Kriging	None	Νο	No	No
Resonant Frequency Modelling of Microstrip Antennas by Consensus Network and Student’s-T Process X. Ren, Y. Tian, Q. Li and H. Fu [91]	2023	Antenna (Circular Microstrip Antenna (CMSA) and Rectangular Microstrip Antenna (RMSA))	Antennas	Passive	Ensemble / Hybrid	None	Νο	No	No
Mutual Coupling Reduction in Antenna Arrays Using Artificial Intelligence Approach and Inverse Neural Network Surrogates S. Roshani, S. Kozieł, S. I. Yahya, M. A. Chaudhary, Y. Y. Yasin, S. Roshani, et al. [92]	2023	Antenna (Two-Element Patch Antenna Array with Isolation-Enhancement Resonator for Mutual Coupling Reduction)	Antennas	Passive	Neural Network (ANN / MLP)	Explicit Ιnverse	Νο	No	No
Machine Learning Assisted Hybrid Electromagnetic Modeling Framework and Its Applications to UWB MIMO Antennas D. Sarkar, T. Khan and A. A. Kishk [93]	2023	Antenna (UWB MIMO Antennas: Dual-Element Band-Notched UWB MIMO Antenna and Quad-Element 3D Band-Notched UWB MIMO Antenna)	Antennas	Passive	Relevance Vector Regression (RVR / MVRVR)	Explicit Ιnverse	Νο	No	No
Data Driven Surrogate Modeling of Phase Array Antennas Using Deep Learning for Millimetric Band Applications M. A. Tulum, A. S. Türk and P. Mahouti [94]	2023	Antenna (2x2 Phased Array Antenna, PAA, for Millimeter-Band / Ka-Band Applications)	Antennas	Passive	Neural Network (M2LP / ANN)	None	Yes	No	No
Fully Automated Design Method Based on Reinforcement Learning and Surrogate Modeling for Antenna Array Decoupling Z. Wei, Z. Zhou, P. Wang, J. Ren, Y. Yin, G. F. Pedersen, et al. [95]	2023	Antenna (Patch Antenna Array with Decoupling Metasurface, DCMS, 1×2 and 1×4 Array Antenna Decoupling Design)	Antennas	Passive	Neural Network (ANN / DNN)	Optimization-Based Inverse	Yes	No	Yes
An Unsupervised Microwave Filter Design Optimization Method Based on a Hybrid Surrogate Model-Assisted Evolutionary Algorithm L. Xue, B. Liu, Y. Yu, Q. S. Cheng, M. Imran and T. Qiao [96]	2023	Filter (Resonator-Coupled 3D Waveguide Bandpass Filters with Transmission Zeros; 8th-Order Dual-Band and 6th-Order Single-Band Cases)	Filters	Passive	Gaussian Process / Kriging	Optimization-Based Inverse	Yes	No	Yes
Data-driven surrogate modeling of dielectric reflectarray antenna using 3D printing technology for X band applications M. Bereket and M. A. Belen [97]	2024	Reflectarray / Metasurface Element (3D Printable Dielectric Reflectarray Antenna, RA, Cross-Shaped Unit Cell–Based 20x20 Reflectarray Synthesis for X-Band Applications)	Metasurfaces / Reflectarrays / FSS / Absorbers	Passive	Neural Network (M2LP)	Optimization-Based Inverse	Yes	No	No
Integrative BNN-LHS Surrogate Modeling and Thermo-Mechanical-EM Analysis for Enhanced Characterization of High-Frequency Low-Pass Filters in COMSOL † J. Dávalos-Guzmán, J. L. Chávez-Hurtado and Z. Brito-Brito [98]	2024	Filters (high-frequency low-pass filter)	Filters	Passive	Neural Network (BNN)	None	No	No	No
Knowledge-Based Methodology of CPW-Fed Open Stub Loaded C-Shaped Microstrip Antenna by Surrogate-Based Modeling C. Gocen, I. Akdag, T. Mahouti, M. A. Belen, M. Palandoken and P. Mahouti [99]	2024	Antenna (CPW-Fed Open-Stub-Loaded C-Shaped Microstrip Antenna for RF Energy Harvesting / GSM–ISM Band Operation)	Antennas	Passive	Neural Network (M2LP)	None	Yes	No	No
An Artificial-Intelligence-Assisted Optimization of Imperceptible Multimode Rectenna T. D. Ha, X. Nie, M. Akinsolu, B. Liu and P. Y. Chen [100]	2024	Rectenna (Optically transparent multimode multiband rectenna / hybrid radiative–inductive WPT Antenna)	Antennas	Passive	Gaussian Process / Kriging	Optimization-Based Inverse	Yes	No	No
Broadband high gain performance MIMO antenna array for 5 G mm-wave applications-based gain prediction using machine learning approach M. A. Haque, M. S. Ahammed, R. A. Ananta, K. AlJaloud, N. M. Jizat, W. M. Abdulkawi, et al. [101]	2024	Antenna (Broadband High-Gain Four-Port 28-GHz 5G mm-Wave MIMO Microstrip Antenna Array)	Antennas	Passive	Gaussian Process / Kriging	None	No	No	No
Performance improvement of THz MIMO antenna with graphene and prediction bandwidth through machine learning analysis for 6G application M. A. Haque, R. A. Ananta, J. H. Nirob, M. S. Ahammed, N. S. S. Sawaran Singh, L. C. Paul, et al. [102]	2024	Antenna (Graphene-Enhanced 1x2 THz MIMO Microstrip Antenna with Decoupling Wall for 6G Applications)	Antennas	Passive	Gaussian Process / Kriging	None	No	No	No
A Deep Learning Convolutional Neural Network for Antenna Near-Field Prediction and Surrogate Modeling M. R. Khan, C. L. Zekios, S. Bhardwaj and S. V. Georgakopoulos [103]	2024	Antenna (Rectangular Microstrip Patch Antenna / Microstrip Line-Fed Patch Antenna)	Antennas	Passive	Neural Network (CNN/ NeF-Net)	None	No	No	No
Cost-Efficient Globalized Parameter Optimization of Microwave Components Through Response-Feature Surrogates and Nature-Inspired Metaheuristics A. Pietrenko-Da̧browska, S. Kozieł and L. Gołuński [104]	2024	Rat-Race Coupler (RRC) & Dual-Band Power Divider	Power Dividers	Passive	Gaussian Process / Kriging	Optimization-Based Inverse	Yes	No	Yes
Prediction of microstrip antenna dimension using optimized auto-metric Graph Neural Network D. Prabhakar, P. Karunakar, S. V. R. Rama Rao and K. Kalyanapu [105]	2024	Antenna (Microstrip Patch Antenna / Inset-Fed Rectangular Microstrip Patch Antenna Dimension Prediction)	Antennas	Passive	Neural Network (Auto-Metric Graph Neural Network, AMGNN / Graph Neural Network, GNN)	Explicit Ιnverse	No	No	No
Surrogate-Assisted Differential Evolution for the Design of Multimode Resonator Topology V. Stanovov, S. Khodenkov, S. Gorbunov, I. Rozhnov and L. Kazakovtsev [106]	2024	Resonator (Multimode Microstrip Resonator / U-Shaped and Twice Slot-Split Rectangular Microstrip Resonator Topology)	Resonators	Passive	Gaussian Process / Kriging	Optimization-Based Inverse	Yes	No	Yes
MetaPhyNet: intelligent design of large-scale metasurfaces based on physics-driven neural network J. L. Su, J. W. You, L. Chen, X. Y. Yu, Q. C. Yin, G. H. Yuan, et al. [107]	2024	Metasurface Absorber (Large-Scale Random Microwave Metasurface Absorber for Frequency-Selective and Broadband Absorption)	Metasurfaces / Reflectarrays / FSS / Absorbers	Passive	Neural Network (three-layer MLP)	Optimization-Based Inverse	Yes	No	No
A machine learning-based method for co-design and optimization of microwave-absorbing/load-bearing multifunctional structures J. Wang, L. Zhou and C. Fan [108]	2024	Reflectarray / Metasurface Element (Multilayer Metamaterial Absorber, MMA / Multilayer Frequency-Selective Surface, FSS Unit Cell)	Metasurfaces / Reflectarrays / FSS / Absorbers	Passive	Ensemble / Hybrid (CNN & RBF & Kriging)	None	Yes	No	No
Efficient microwave filter design using differential evolution algorithm with chain local search in MOEA/D framework Z. Wang, L. Zhang, K. L. Li and L. Qi [109]	2024	Filter (Wideband Bandpass Filter)	Filters	Passive	Neural Network (1D Convolutional Autoencoder, 1D-CAE)	Optimization-Based Inverse	Yes	No	No
Machine Learning-Optimized Compact Frequency Reconfigurable Antenna With RSSI Enhancement for Long-Range Applications M. S. Yahya, S. Soeung, S. K. A. Abdul Rahim, U. Musa, S. S. Ba-Hashwan and M. A. Haque [110]	2024	Antenna (compact dual-band frequency reconfigurable monopole antenna for LoRa)	Antennas	Passive	Gaussian Process / Kriging	Optimization-Based Inverse	Yes	No	No
Design and Optimization of a Fan-Out Wafer-Level Packaging- Based Integrated Passive Device Structure for FMCW Radar Applications J. Yang, L. Xu and K. Yang [111]	2024	Antenna (Integrated Passive Device, IPD for FMCW Radar Front-End / Coaxially Fed Rectangular Patch Antenna with Integrated Wilkinson Power Divider)	Antennas	Passive	Support Vector Regression (SVR / SVM with RBF kernel)	None	Yes	No	No
A Reflecting/Absorbing Dual-Mode Textile Metasurface Design M. Zhai, T. Zhang, R. Pei, M. Leach, E. G. Lim, Z. Wang, et al. [112]	2024	Reflectarray / Metasurface Element (Textile Reflecting/Absorbing Dual-Mode Metasurface / REBG / AEBG Unit Cell)	Metasurfaces / Reflectarrays / FSS / Absorbers	Passive	Neural Network (Bayesian NN)	Optimization-Based Inverse	Yes	No	No
On Adaptive Frequency Sampling for Data-Driven Model Order Reduction Applied to Antenna Responses L. Åkerstedt, D. Blanco and B. L. G. Jonsson [113]	2025	Antenna (5G antenna, Vivaldi array, T-slot loaded dipole array, BoR array)	Antennas	Passive	Response Surface Model (RSM) / Parametric Regression	None	No	No	Yes
Accelerating High-Frequency Circuit Optimization Using Machine Learning-Generated Inverse Maps for Enhanced Space Mapping J. Dávalos-Guzmán, J. L. Chávez-Hurtado and Z. Brito-Brito [114]	2025	Filter (Microstrip low-Pass Filter)	Filters	Passive	Neural Network (Bayesian NN)	Hybrid Inverse Framework	Yes	Yes	No
Optimizing microstrip patch antenna performance: Leveraging machine learning for comparative analysis of antenna di-mensions and slot structures M. K. Elabbasi, M. Madi, K. Y. Kabalan and J. Salah [115]	2025	Antenna (Microstrip Patch Antenna)	Antennas	Passive	Ensemble / Hybrid (SVR & Gaussian Process / Kriging (GPR) & Neural Network (ANN), stacked ensemble)	Explicit Ιnverse	Νο	No	No
Expensive Highly Constrained Antenna Design Using Surrogate-Assisted Evolutionary Optimization C. Hu, S. Zeng and C. Li [116]	2025	Antenna (T-shaped waveguide antenna, horn array antenna)	Antennas	Passive	Neural Network (MLP)	Optimization-Based Inverse	Yes	No	No
Subtractive Clustering–Assisted Surrogate Model to Fast Optimal Design of Traveling Wave Tubes L. Jiang, T. Huang, Y. Wang, L. Tao, W. K. Deng, X. L. Jin, et al. [117]	2025	Other RF Component (Traveling Wave Tube / Helix TWT)	Other RF/microwave components	Active	Gaussian Process / Kriging	None	Yes	No	Yes
Compact Bi-slot Patch Antenna with Tapered Edges for Ka-Band Applications Featuring Machine Learning-Assisted Performance Prediction J. S. Josiah Samuel Raj and G. Gopalan [118]	2025	Antenna (Microstrip Patch Antenna, bi-slot tapered)	Antennas	Passive	Ensemble / Hybrid (Random Forest Regressor)	None	Yes	No	No
A Surrogate-Based Adaptive Sampling Approach for Electromagnetic Problems E. Karantoumanis, T. Zygiridis and N. Ploskas [119]	2025	Other RF/microwave components (rectangular waveguide multilayered / dielectric filter)	Other RF/microwave components	Passive	Response Surface Model (RSM) / Parametric Regression (polynomial fits)	None	Yes	No	Yes
The Multi-Objective Optimization of a Dual C-Type Gold Ribbon Interconnect Structure Considering Its Geometrical Parameter Fluctuation G. Li, S. Xue, J. Mu, S. Liu, Q. Zhang, W. Wu, et al. [120]	2025	Interconnect Structure (Dual C-type Gold Ribbon Interconnect)	Interconnects / Transitions / Transformers	Passive	Neural Network (Back Propagation Neural Network (BP-NN))	None	Yes	No	No
Spectral Bayesian Optimization Using a Physics-Informed Rational Szegö Kernel for Microwave Design Y. Lindemans, T. Ullrick, I. Couckuyt, T. Pattyn, D. Deschrijver, D. Vande Ginste, et al. [121]	2025	Filter (Zig-zag Microstrip Bandpass Filter)	Filters	Passive	Gaussian Process / Kriging	Optimization-Based Inverse	Yes	No	Yes
Behaviour Prediction of Via-Holes Transition Based on Transfer Learning W. Liu, Y. Zhao, S. Zhang, D. Xie and H. Wu [122]	2025	Other RF Component (Via-holes Transition / Transition Structure)	Other RF/microwave components	Passive	Neural Network (DNN/TLDNN)	None	Νο	Yes	No
Physics-Guided Neural Surrogate Model with Particle Swarm-Based Multi-Objective Optimization for Quasi-Coaxial TSV Interconnect Design Z. Liu, G. Shan, Z. Chen and Y. Yang [123]	2025	Other RF Component (Quasi-coaxial TSV Interconnect)	Other RF/microwave components	Passive	Neural Network (ANN)	Optimization-Based Inverse	Yes	No	No
Comparison of Circuit Models for ML-Assisted Microwave Circuit Design M. Sjödin, O. Talcoth, H. Chang, H. Zhou and K. Andersson [124]	2025	Filter (Low Pass Filters - LPFs)	Filters	Passive	Neural Network (Convolutional CNN)	Optimization-Based Inverse	Yes	No	No
Skip-Connected CNN Exploiting BNN Surrogate for Antenna Modelling Y. Tian, J. Sun and Z. Zhu [125]	2025	Antennas (symmetric CPW patch / Double T-Shaped Monopole)	Antennas	Passive	Neural Network (Bayesian NN)	None	No	No	No
An ultra-light, low-cost reflecting/absorbing dual-mode metasurface M. Zhai, T. Zhang, R. Pei, H. He, L. Zhang, M. Leach, et al. [126]	2025	Reflectarray / Metasurface Element (Reconfigurable Textile Dual-Mode Metasurface Unit Cell)	Metasurfaces / Reflectarrays / FSS / Absorbers	Passive	Neural Network (Bayesian NN)	Optimization-Based Inverse	Yes	No	No
Optimization Design of Microwave Filters Based on Deep Learning and Metaheuristic Algorithms L. Zhang, S. Gan and J. Xue [127]	2025	Filter (Microwave Cavity / Interdigital / Cross-Coupled Filter)	Filters	Passive	Neural Network (1D Dense Convolutional Autoencoder / 1D-DenseCAE)	Optimization-Based Inverse	Yes	No	No
A Microstrip Monopole Antenna Design for 5G Sub-6 GHz Applications Using Deep Learning B. Colak, M. A. Belen, F. Anka, O. Tari, P. Mahouti and O. AkgöL [128]	2026	Antenna (Microstrip Monopole Antenna)	Antennas	Passive	Neural Network (CNN)	None	Yes	No	Yes
Machine Learning Approach for Predicting Electromagnetic Shielding Effectiveness of Metallic Grids in the Time and Frequency Domains A. Kalantarnia and A. Mirzabeigi [129]	2026	other RF/microwave components (metallic grid shielding structure /shielding screen)	other RF/microwave components	Passive	Neural Network (MLP)	Optimization-Based Inverse	Yes	No	No
Adaptive Sampling for Spherical Near-Field Antenna Measurements via Uncertainty-Driven Gaussian Process Regression K. Sukpreecha, K. Phaebua, T. Lertwiriyaprapa, D. Torrungrueng and H. T. Chou [130]	2026	Antenna (seven-element and three - element antenna / commercial base station antenna)	Antennas	Passive	Gaussian Process / Kriging	None	No	No	Yes
Antenna modeling and optimization based on 1D GP-HetCNN surrogates and intelligent methods X. Yang, J. Nan and M. Wang [131]	2026	Antenna (UWB Stepped Microstrip Monopole Antenna)	Antennas	Passive	Neural Network (CNN / Multi-Task CNN)	None	Yes	No	No
GPR Antenna Modelling Based on DML Exploiting Cosine Similarity Metric S. Ye, Y. Tian and G. Tan [132]	2026	Antenna (WLAN dual-band monopole antenna -WLAN- DBMA / Log- Period Folded Dipole Array -LPFDA)	Antennas	Passive	Gaussian Process / Kriging	None	No	No	No
					This sheet is part of Supplementary File S1 for manuscript ID 4132087 and accompanies the review article “Surrogate-Based EM Design of RF and Microwave Components: A Systematic Review of Workflow Roles, Inverse Design, Multifidelity, and Active Learning” by Maria Prousali and Stelios Tsitsos. Please cite the associated article when using or referring to this material.

## Sheet: Technical table
Representative Paper Ids	Year	Differentiable (Yes (end-to-end gradient usable and gradient-based optimization) / No)	Physics-Informed (No:pure data driven response-feature regression / Partial (analytical priors, scaling laws / EM-aware features, equivalent circuit embedding) / Full ( Physics-Informed Neural Network (PINN) / embedded Maxwell constraints))	Surrogate Usage Mode [Forward Only (pure prediction, no design search)] / [Surrogate-Assisted Optimization (surrogate used inside optimization loop)] / [Explicit Inverse Surrogate (learned direct mapping from specs to geometry)] / [Optimization-Based Inverse Design (objective defined on specs; solved via search)] / [Hybrid Inverse Framework (explicit inverse + refinement optimization)]	Multi-Fidelity Strategy (None / LF-HF correction (coarse-to-fine EM refinement) / Space Mapping / Trust-Region / Co-Kriging coupling / Hierarchical surrogate / Physics-based correction)	Active Learning Strategy (None / Sequential EM Driven sampling/ Sequential Adaptive sampling / Uncertainty-driven sampling / Bayesian active learning)	Optimizer Type (None / Evolutionary / Bayesian Optimization / Deterministic (derivative-free) / Gradient-based / Space Mapping–based / SDP / Hybrid / Other / Not mentioned)	Fabrication (Simulation only / Fabricated & Measured)	EM Solver Used (HFSS / CST / ADS / Sonnet / HSPICE / FW-LP / COMSOL / FEKO / Other / Not mentioned)
Constrained multiobjective optimization of a common-mode suppression filter C. Gazda, I. Couckuyt, H. Rogier, D. Vande Ginste and T. Dhaene [7]	2012	No	No	Surrogate-Assisted Optimization	None	Sequential Adaptive sampling	Evolutionary (Strength Pareto Evolutionary Algorithm - SPEA2)	Simulation only	ADS
Cost-efficient electromagnetic-simulation-driven antenna design using co-Kriging S. Kozieł, S. Ogurtsov, I. Couckuyt and T. Dhaene [8]	2012	No	Νο	Optimization-Based Inverse Design	Co-Kriging coupling	None	Not mentioned	Simulation only	CST Microwave Studio
An efficient high-frequency linear RF amplifier synthesis method based on evolutionary computation and machine learning techniques B. Liu, N. Deferm, D. Zhao, P. Reynaert and G. G. E. Gielen [9]	2012	No	Νο	Surrogate-Assisted Optimization	None	Bayesian active learning	Evolutionary (SBDE / ABGPDE)	Simulation only	Other (Momentum EM solver)
Robust variable-fidelity optimization of microwave filters using co-Kriging and trust regions S. Kozieł, L. Leifsson, I. Couckuyt and T. Dhaene [10]	2013	No	Νο	Optimization-Based Inverse Design	Co-Kriging coupling	None	Not mentioned	Simulation only	FEKO
Variable-fidelity electromagnetic simulations and co-kriging for accurate modeling of antennas S. Kozieł, S. Ogurtsov, I. Couckuyt and T. Dhaene [11]	2013	No	Νο	Optimization-Based Inverse Design	Co-Kriging coupling	None	Not mentioned	Simulation only	CST Microwave Studio
Recent developments in simulation-driven multi-objective design of antennas S. Kozieł and A. Bekasiewicz [12]	2015	No	Partial	Surrogate-Assisted Optimization	Co-Kriging coupling	None	Evolutionary (Multi-Objective Evolutionary Algorithm -MOEA)	Simulation only	CST Microwave Studio
Feature-based surrogates for low-cost microwave modelling and optimisation S. Kozieł, Q. S. Cheng and J. W. Bandler [13]	2015	No	Partial	Optimization-Based Inverse Design	None	None	Gradient-based (SQP, fmincon)	Simulation only	FEKO
Polynomial-based surrogate modeling of RF and microwave circuits in frequency domain exploiting the multinomial theorem J. L. Chávez-Hurtado and J. E. Rayas-Sanchez [14]	2016	No	No	Forward Only	None	None	None	Simulation only	COMSOL
Parallel computational approach to gradient based em optimization of passive microwave circuits V. M. R. Gongal-Reddy, S. Zhang, C. Zhang and Q. J. Zhang [15]	2016	No	Partial	Optimization-Based Inverse Design	None	None	Gradient-based	Simulation only	HFSS
Low-Cost Surrogate Models for Microwave Filters N. Leszczynska, I. Couckuyt, T. Dhaene and M. Mrozowski [16]	2016	No	Partial	Optimization-Based Inverse Design	None	None	Not mentioned	Simulation only	Other (Momentum EM solver)
Data-driven model based design and analysis of antenna structures S. Ulaganathan, S. Kozieł, I. Couckuyt, E. Laermans and T. Dhaene [17]	2016	No	No	Forward Only	None	None	None	Simulation only	HFSS
GUI design exploration software for microwave antennas B. Liu, A. Irvine, M. Akinsolu, O. Arabi, V. Grout and N. Ali [18]	2017	No	Partial	Optimization-Based Inverse Design	LF-HF correction	None	Hybrid (SADEA, Nelder–Mead simplex)	Simulation only	CST Microwave Studio
Global Optimization of Microwave Filters Based on a Surrogate Model-Assisted Evolutionary Algorithm B. Liu, H. Yang and M. J. Lancaster [19]	2017	Νο	Νο	Optimization-Based Inverse Design	None	Uncertainty-driven sampling (Lower Confidence Bound - LCB)	Hybrid (DE & Gaussian Local Search)	Simulation only	CST Microwave Studio
Radio-frequency inductor synthesis using evolutionary computation and Gaussian-process surrogate modeling F. Passos, E. Roca, R. Castro-López and F. V. Fernandez-Fernandez [20]	2017	Νο	No	Optimization-Based Inverse Design	None	Uncertainty-driven sampling (ONSO & ONSOEI)	Evolutionary (PSO, NSGA-II)	Simulation only	ADS (Momentum)
An inductor modeling and optimization toolbox for RF circuit design F. Passos, E. Roca, R. Castro-López and F. V. Fernandez-Fernandez [21]	2017	Νο	Partial	Optimization-Based Inverse Design	None	None	Evolutionary (SBDE, NSGA-II)	Simulation only	ADS (Momentum)
Optimization of full-wave EM models by low-order low-dimension polynomial surrogate functionals J. E. Rayas-Sanchez, J. L. Chávez-Hurtado and Z. Brito-Brito [22]	2017	Νο	Νο	Optimization-Based Inverse Design	None	None	Hybrid (direct search & SQP)	Simulation only	CST / Sonnet / COMSOL
Optimization of a Novel Nano Antenna with Two Radiation Modes Using Kriging Surrogate Models A. K. S. O. Hassan, A. S. Etman and E. A. Soliman [23]	2018	Νο	Νο	Optimization-Based Inverse Design	None	None	Evolutionary (MOPSO , PROMETHEE post-ranking )	Simulation only	CST Microwave Studio
Computationally efficient two-objective optimization of compact microwave couplers through corrected domain patching S. Kozieł and A. Bekasiewicz [24]	2018	No	Partial	Optimization-Based Inverse Design	LF-HF correction (low-fidelity SDP & high-fidelity refinement)	None	SDP (Sequential Domain Patching)	Fabricated & Measured	CST Microwave Studio
A Comparison of Automated RF Circuit Design Methodologies: Online Versus Offline Passive Component Design F. Passos, E. Roca, R. Castro-López and F. V. Fernandez-Fernandez [25]	2018	No	Partial	Optimization-Based Inverse Design	None	None	Evolutionary (NSGA-II)	Simulation only	Not mentioned
A computer-aided tuning method for microwave filters by combing T-S fuzzy neural networks and improved space mapping S. Wu, W. Cao, C. Liu and M. Wu [26]	2018	Νο	Partial	Surrogate-Assisted Optimization	Space Mapping	None	Space Mapping-based (Improved Space Mapping - ISM)	Fabricated & Measured	HFSS
Microwave filter modeling and intelligent tuning S. Wu, W. Cao, M. Wu and C. Liu [27]	2018	No	Partial	Surrogate-Assisted Optimization	Space Mapping	None	Space Mapping- based (Improved Space Mapping - ISM)	Fabricated & Measured	Not mentioned
A Parallel Surrogate Model Assisted Evolutionary Algorithm for Electromagnetic Design Optimization M. Akinsolu, B. Liu, V. Grout, P. I. Lazaridis, M. E. Mognaschi and P. Di Barba [28]	2019	No	Νο	Surrogate-Assisted Optimization	None	None	Evolutionary (Parallel SAEA for electromagnetic design-PSAED)	Simulation only	CST Microwave Studio
A Novel Compact Quadruple-Band Indoor Base Station Antenna for 2G/3G/4G/5G Systems Q. Hua, Y. Huang, C. Song, M. Akinsolu, B. Liu, T. Jia, et al. [29]	2019	No	Νο	Optimization-Based Inverse Design	None	None	Evolutionary (Parallel Surrogate Model-Assisted Hybrid Differential Evolution for Antenna Synthesis - PSADEA / Differential Evolution - DE)	Fabricated & Measured	CST Microwave Studio
Efficient global optimisation of microwave antennas based on a parallel surrogate model-assisted evolutionary algorithm B. Liu, M. Akinsolu, N. Ali and R. Abd-Alhameed [30]	2019	No	Νο	Optimization-Based Inverse Design	None	Uncertainty-driven sampling (Lower Confidence Bound - LCB)	Evolutionary (Parallel Surrogate Model-Assisted Hybrid Differential Evolution for Antenna Synthesis - PSADEA / Differential Evolution - DE)	Simulation only	CST Microwave Studio
Support vector regression to accelerate design and crosspolar optimization of shaped-beam reflectarray antennas for space applications D. R. Prado, J. A. López-Fernández, M. Arrebola and G. Goussetis [31]	2019	No	Partial	Optimization-Based Inverse Design	None	None	Gradient-based (Levenberg–Marquardt Algorithm (LMA) with Jacobian updates )	Simulation only	FW-LP (MoM-LP / local periodicity full-wave tool)
Multi-fidelity local surrogate model for computationally efficient microwave component design optimization Y. Song, Q. S. Cheng and S. Kozieł [32]	2019	No	Partial	Optimization-Based Inverse Design	Space Mapping	None	Not mentioned	Simulation only	CST Microwave Studio
Assessing vircators' reliability through uncertainty and sensitivity analyses using a surrogate model M. Al-Mansoori, E. Neira, S. Lalléchère, C. Kasmi, F. Vega and F. Alyafei [33]	2020	No	Partial	Forward Only	None	None	None	Simulation only	Other (CST Particles Studio, XOOPIC)
Compact wideband mimo diversity antenna for mobile applications using multi-layered structure O. Arabi, C. H. See, A. Ullah, N. Ali, B. Liu, R. Abd-Alhameed, et al. [34]	2020	No	Partial	Surrogate-Assisted Optimization	LF-HF correction (two-stage low-/high-fidelity EM optimization)	None	Hybrid (Differential Evolution - DE & Nelder–Mead)	Fabricated & Measured	CST Microwave Studio
Differential Evolution Based Manifold Gaussian Process Machine Learning for Microwave Filter's Parameter Extraction X. Chen, Y. Tian, T. Zhang and J. Gao [35]	2020	No	No	Forward Only	None	None	None	Simulation only	Not mentioned
Sensitivity analysis of an implanted antenna within surrounding biological environment S. Ding and L. Pichon [36]	2020	No	No	Forward Only	None	None	None	Simulation only	CST Microwave Studio
Antenna Optimization Based on Co-Training Algorithm of Gaussian Process and Support Vector Machine J. Gao, Y. Tian and X. Chen [37]	2020	No	No	Optimization-Based Inverse Design	None	None	Not mentioned	Simulation only	HFSS
Resonant Frequency Modeling of Microwave Antennas Using Gaussian Process Based on Semisupervised Learning J. Gao, Y. Tian, X. Zheng and X. Chen [38]	2020	No	No	Forward Only	None	None	None	Simulation only	HFSS
Evaluation of Generative Modeling Techniques for Frequency Responses † F. Garbuglia, D. Spina, D. Deschrijver and T. Dhaene [39]	2020	No	Partial	Forward Only	None	None	None	Simulation only	ADS
Fast and reliable knowledge-based design closure of antennas by means of iterative prediction-correction scheme S. Kozieł and A. Pietrenko-Da̧browska [40]	2020	No	Νο	Hybrid Inverse Framework	None	None	Gradient-based (trust-region gradient-based algorithm, Broyden-updated Jacobian)	Fabricated & Measured	CST Microwave Studio
On computationally-efficient reference design acquisition for reduced-cost constrained modeling and re-design of compact microwave passives S. Kozieł and A. Pietrenko-Da̧browska [41]	2020	No	No	Hybrid Inverse Framework	None	None	Gradient-based (trust-region gradient search with Broyden updates)	Simulation only	CST Microwave Studio
Recent advances in high frequency modeling by means of domain confinement and nested kriging S. Kozieł and A. Pietrenko-Da̧browska [42]	2020	No	Partial	Optimization-Based Inverse Design	Co-Kriging coupling	None	Not mentioned	Simulation only	CST Microwave Studio
Rapid Optimization of Compact Microwave Passives Using Kriging Surrogates and Iterative Correction S. Kozieł and A. Pietrenko-Da̧browska [43]	2020	No	No	Hybrid Inverse Framework	None	None	Gradient-based (Trust-region with Broyden updates)	Simulation only	CST Microwave Studio
Design-Oriented Two-Stage Surrogate Modeling of Miniaturized Microstrip Circuits with Dimensionality Reduction S. Kozieł, A. Pietrenko-Da̧browska and M. Al Hasan [44]	2020	No	Partial	Hybrid Inverse Framework	None	None	Not mentioned	Simulation only	CST Microwave Studio
A Multilevel Bottom-Up Optimization Methodology for the Automated Synthesis of RF Systems F. Passos, E. Roca, J. Sieiro, R. Fiorelli, R. Castro-López, J. M. Lopez-Villegas, et al. [45]	2020	No	No	Optimization-Based Inverse Design	None	None	Evolutionary (NSGA-II)	Simulation only	Not mentioned
Nested kriging surrogates for rapid multi-objective optimization of compact microwave components A. Pietrenko-Da̧browska and S. Kozieł [46]	2020	No	No	Surrogate-Assisted Optimization	None	None	Evolutionary (multi-objective evolutionary algorithm - MOEA)	Simulation only	CST Microwave Studio
Low-cost surrogate modeling of miniaturized microwave components using nested kriging A. Pietrenko-Da̧browska and S. Kozieł [47]	2020
Residue-pole methods for variability analysis of S-parameters of microwave devices with 3D FEM and mesh deformation M. R. Rufuie, A. Lamȩcki, P. Sypek and M. Mrozowski [48]	2020	No	Partial	Forward Only	None	None	None	Simulation only	Other (InventSim, full-wave 3D FEM EM simulator)
Rapid redesign and bandwidth/size tradeoffs for compact wideband circular polarization antennas using inverse surrogates and fast EM-based parameter tuning U. Ullah, S. Kozieł and I. B. Ben Mabrouk [49]	2020	No	No	Hybrid Inverse Framework	None	None	Gradient-based Trust-region SQP, fmincon with Broyden Jacobian updates)	Fabricated & Measured	CST Microwave Studio
Antenna Optimization Design Based on Deep Gaussian Process Model X. Y. Zhang, Y. Tian and X. Zheng [50]	2020	No	No	Optimization-Based Inverse Design	None	None	Evolutionary (Particle swarm optimization - PSO)	Simulation only	HFSS
A novel versatile decoupling structure and expedited inverse-model-based re-design procedure for compact single-and dual-band MIMO antennas M. Abdullah and S. Kozieł [51]	2021	No	No	Hybrid Inverse Framework	None	None	Gradient-based (trust-region gradient-based algorithm, Broyden-updated Jacobian)	Fabricated & Measured	CST Microwave Studio
A Framework for Peak Power Exceedances of High Power Microwave Radiators Applied to a Vircator Surrogate Model M. Al-Mansoori, E. Neira, S. Lalléchère, F. Vega, L. O. Fichte, Z. Nezhi, et al. [52]	2021	No	Partial	Surrogate-Assisted Optimization	None	None	Other (Pareto)	Simulation only	Other (CST Particles Studio, XOOPIC)
On Decomposition-Based Surrogate-Assisted Optimization of Leaky Wave Antenna Input Characteristics for Beam Scanning Applications M. A. Belen, P. Mahouti, S. Kozieł, A. Caliskan and S. Szczepański [53]	2021	No	Partial	Optimization-Based Inverse Design	None	None	Evolutionary (Honey Bee Mating Optimization - HBMO)	Fabricated & Measured	CST Microwave Studio
Accurate modeling of frequency selective surfaces using fully-connected regression model with automated architecture determination and parameter selection based on bayesian optimization N. Çalik, M. A. Belen, P. Mahouti and S. Kozieł [54]	2021	No	No	Forward Only	None	None	None	Simulation only	CST Microwave Studio
Hierarchical Yield-Aware Synthesis Methodology Covering Device-, Circuit-, and System-Level for Radiofrequency ICs A. Canelas, F. Passos, N. Lourenço, R. Martins, E. Roca, R. Castro-López, et al. [55]	2021	No	No	Optimization-Based Inverse Design	LF-HF correction	None	Evolutionary (NSGA-II)	Simulation only	Not mentioned
Yield Optimization using Hybrid Gaussian Process Regression and a Genetic Multi-Objective Approach M. Fuhrländer and S. Schöps [56]	2021	No	No	Surrogate-Assisted Optimization	LF-HF correction	Uncertainty-driven sampling	Evolutionary (genetic multi-objective optimization, genetic multi-objective optimization)	Simulation only	Not mentioned
Improved Modeling of Microwave Structures Using Performance-Driven Fully-Connected Regression Surrogate S. Kozieł, P. Mahouti, N. Çalik, M. A. Belen and S. Szczepański [57]	2021	No	No	Explicit Inverse Surrogate	None	None	None	Simulation only	CST Microwave Studio
Global EM-driven optimization of multi-band antennas using knowledge-based inverse response-feature surrogates S. Kozieł and A. Pietrenko-Da̧browska [58]	2021	No	Partial	Hybrid Inverse Framework	None	Sequential Adaptive sampling (inverse-model-guided sequential infill and replacement)	Gradient-based (trust-region gradient search with Broyden updates)	Simulation only	CST Microwave Studio
Efficient surrogate modeling and design optimization of compact integrated on-chip inductors based on multi-fidelity em simulation models P. Kurgan [59]	2021	No	Partial	Optimization-Based Inverse Design	Space Mapping (input/output/frequency mapping between coarse and HF EM models)	None	Deterministic (pattern search)	Simulation only	Sonnet EM
Antenna Modeling Based on Two-Stage Gaussian Process Considering Sensitivity Information R. Li, Y. Tian and P. Li [60]	2021	No	Partial	Optimization-Based Inverse Design	LF-HF correction (two-stage coarse-grid to fine-grid GP correction)	None	Evolutionary (Particle swarm optimization - PSO)	Simulation only	HFSS
Design Optimization of Ultra-Wideband Vivaldi Antenna using Artificial Intelligence P. Mahouti, A. Kizilay, O. Tari, A. Belen, M. A. Belen and A. Caliskan [61]	2021	Νο	Νο	Surrogate-Assisted Optimization	None	None	Evolutionary (Honey Bee Mating Optimization - HBMO)	Fabricated & Measured	CST Microwave Studio
Design of UWB antenna based on improved deep belief network and extreme learning machine surrogate models J. Nan, H. Xie, M. Gao, Y. Song and W. Yang [62]	2021	Νο	Νο	Forward Only	None	None	None	Simulation only	HFSS
A Generative Machine Learning-Based Approach for Inverse Design of Multilayer Metasurfaces P. Naseri and S. V. Hum [63]	2021	No	Partial	Optimization-Based Inverse Design	None	None	Evolutionary (Particle swarm optimization - PSO)	Simulation only	Other (MoM spectral-domain solver)
Comparative Study of Surrogate Modeling Methods for Signal Integrity and Microwave Circuit Applications T. Nguyen, B. Shi, H. Ma, E. P. Li, X. Chen, A. C. Cangellaris, et al. [64]	2021	No	No	Forward Only	None	None	None	Simulation only	Other (Keysight / Ansys tools)
Design centering of compact microwave components using response features and trust regions A. Pietrenko-Da̧browska and S. Kozieł [65]	2021	Νο	Partial	Optimization-Based Inverse Design	None	None	Gradient-based (Trust-Region with Jacobian updates)	Simulation only	CST Microwave Studio
Fast design closure of compact microwave components by means of feature-based metamodels A. Pietrenko-Da̧browska and S. Kozieł [66]	2021	Νο	Partial	Hybrid Inverse Framework	Νοne	None	Gradient-based (Trust-Region with Broyden Jacobian updates)	Simulation only	CST Microwave Studio
Resonant Frequency Modeling of Microstrip Antenna Based on Deep Kernel Learning Y. Tian, W. T. Ding and P. Li [67]	2021	Νο	Νο	Forward Only	None	None	None	Simulation only	Not mentioned
Surrogate-based computational analysis and design for H-shaped microstrip antenna D. Üstün and F. Toktas [68]	2021	Νο	Νο	Optimization-Based Inverse Design	Νοne	Νοne	Not mentioned	Fabricated & Measured	Other (XFdtd 3D EM Simulator)
Automatic AI-Driven Design of Mutual Coupling Reducing Topologies for Frequency Reconfigurable Antenna Arrays J. Zhang, M. Akinsolu, B. Liu and G. A. E. Vandenbosch [69]	2021	Νο	Νο	Optimization-Based Inverse Design	Νοne	Νοne	Evolutionary (Differential Evolution - DE)	Fabricated & Measured	Not mentioned
Surrogate-Based Design Optimization of Multi-Band Antenna A. Belen, O. Tari, P. Mahouti, M. A. Belen and A. Caliskan [70]	2022	No	No	Optimization-Based Inverse Design	Νοne	Νοne	Evolutionary (meta-heuristic optimization algorithm IWO)	Fabricated & Measured	CST Microwave Studio
Surrogate based design optimization of low noise amplifier for ISM band M. A. Belen and F. Güneş [71]	2022	No	No	Optimization-Based Inverse Design	Νοne	Νοne	Evolutionary (Particle swarm optimization - PSO)	Fabricated & Measured	Sonnet EM
A Robust Bayesian Optimization Framework for Microwave Circuit Design under Uncertainty D. de Witte, J. Qing, I. Couckuyt, T. Dhaene, D. Vande Ginste and D. Spina [72]	2022	No	No	Optimization-Based Inverse Design	Νοne	Bayesian active learning	Bayesian Optimization	Simulation only	ADS
Antenna Optimization Based on Auto-Context Broad Learning System W. T. Ding, F. Meng, Y. Tian and H. N. Yuan [73]	2022	No	No	Forward Only	None	None	None	Simulation only	HFSS
On the Design of Complex em Devices and Systems Through the System-by-Design Paradigm: A Framework for Dealing with the Computational Complexity A. Massa and M. Salucci [74]	2022	No	No	Optimization-Based Inverse Design	None	Uncertainty-driven sampling	Evolutionary (Particle swarm optimization - PSO & Differential Evolution - DE)	Simulation only	HFSS
Computational Intelligence-Based Methodology for Antenna Development M. C. D. Melo, P. B. Santos, E. Faustino, C. J. A. Bastos-Filho and A. Cerqueira Sodré Junior [75]	2022	No	No	Surrogate-Assisted Optimization	Νοne	Νοne	Evolutionary (NSGA-II, MOEA/D)	Fabricated & Measured	HFSS
Surrogate-Based em Optimization Using Neural Networks for Microwave Filter Design M. Ohira and Z. Ma [76]	2022	No	Partial	Hybrid Inverse Framework	Νοne	Νοne	Gradient-based (quasi-Newton refinement)	Simulation only	Sonnet EM
An optimized surrogate model using differential evolution algorithm for computing parameters of antennas D. Üstün, F. Toktas and A. Toktas [77]	2022	No	No	Forward Only	Νοne	Νοne	None	Simulation only	Not mentioned
Multi-Objective Antenna Design Based on BP Neural Network Surrogate Model Optimized by Improved Sparrow Search Algorithm Z. Wang, J. Qin, Z. Hu, J. He and D. Tang [78]	2022	No	No	Optimization-Based Inverse Design	Νοne	Νοne	Evolutionary (Particle swarm optimization - PSO, MOPSO)	Fabricated & Measured	HFSS
Efficient Microwave Filter Design by a Surrogate-Model-Assisted Decomposition-Based Multi-Objective Evolutionary Algorithm Y. Wei, G. Qi, Y. Wang, N. Yan, Y. Zhang and L. Feng [79]	2022	No	No	Optimization-Based Inverse Design	Νοne	Νοne	Evolutionary (Multi-Objective Evolutionary Algorithm based on Decomposition - MOEA/D)	Simulation only	HFSS
Design of Zero Clearance SIW Endfire Antenna Array Using Machine Learning-Assisted Optimization J. Zhang, M. Akinsolu, B. Liu and S. Zhang [80]	2022	No	No	Optimization-Based Inverse Design	Νοne	Νοne	Evolutionary (Parallel Surrogate Model-Assisted Hybrid Differential Evolution for Antenna Synthesis - PSADEA / Differential Evolution - DE)	Fabricated & Measured	CST Microwave Studio
Accurate Design of Microwave Filter Based on Surrogate Model-Assisted Evolutionary Algorithm Y. Zhang, X. Wang, Y. Wang, N. Yan, L. Feng and L. Zhang [81]	2022	No	No	Optimization-Based Inverse Design	None	None	Evolutionary (Particle swarm optimization - PSO)	Simulation only	HFSS
A Microwave Filter Yield Optimization Method Based on Off-Line Surrogate Model-Assisted Evolutionary Algorithm Z. Zhang, B. Liu, Y. Yu and Q. S. Cheng [82]	2022	No	Partial	Surrogate-Assisted Optimization	None	None	Evolutionary (Differential Evolution - DE)	Simulation only	CST Microwave Studio
A Wideband Low-RCS Metasurface-Inspired Circularly Polarized Slot Array Based on AI-Driven Antenna Design Optimization Algorithm Q. Zheng, C. Guo, J. Ding, M. Akinsolu, B. Liu and G. A. E. Vandenbosch [83]	2022	No	No	Surrogate-Assisted Optimization	None	None	Evolutionary (Parallel Surrogate Model-Assisted Hybrid Differential Evolution for Antenna Synthesis - PSADEA / Differential Evolution - DE)	Fabricated & Measured	CST Microwave Studio
Investigation of a Circularly Polarized Metasurface Antenna for Hybrid Wireless Applications B. R. Behera, M. H. Alsharif and A. Jahid [84]	2023	Νο	No	Surrogate-Assisted Optimization	None	None	Evolutionary (Differential Evolution - DE / Surrogate-Assisted Differential Evolution for Antenna Synthesis SADEA)	Fabricated & Measured	Other (MATLAB Antenna Toolbox), ADS also used for rectifier simulation
Data-driven modeling of band-pass filter for sub-5G applications A. Belen and M. A. Belen [85]	2023	Νο	No	Optimization-Based Inverse Design	None	None	Bayesian Optimization	Fabricated & Measured	CST Microwave Studio
Microstrip antenna modelling based on image-based convolutional neural network H. Fu, Y. Tian, F. Meng, Q. Li and X. Ren [86]	2023	Νο	No	Forward Only	None	None	None	Simulation only	Not mentioned
Bayesian Optimization for Microwave Devices Using Deep GP Spectral Surrogate Models F. Garbuglia, D. Spina, D. Deschrijver, I. Couckuyt and T. Dhaene [87]	2023	No	No	Optimization-Based Inverse Design	None	Bayesian active learning	Bayesian Optimization	Simulation only	ADS
A Fast Surrogate Model-Based Algorithm Using Multilayer Perceptron Neural Networks for Microwave Circuit Design M. Jamshidi, S. I. Yahya, S. Roshani, M. A. Chaudhary, Y. Y. Yasin and S. Roshani [88]	2023	Νο	No	Forward Only	None	None	None	Simulation only	ADS
Probabilistic Uncertainty Quantification of Microwave Circuits Using Gaussian Processes P. Manfredi [89]	2023	Νο	No	Forward Only	None	None	None	Simulation only	HSPICE
Cost-Efficient Two-Level Modeling of Microwave Passives Using Feature-Based Surrogates and Domain Confinement A. Pietrenko-Da̧browska, S. Kozieł and Q. J. Zhang [90]	2023	Νο	Partial	Forward Only	None	None	None	Simulation only	CST Microwave Studio
Resonant Frequency Modelling of Microstrip Antennas by Consensus Network and Student’s-T Process X. Ren, Y. Tian, Q. Li and H. Fu [91]	2023	No	No	Forward Only	None	None	None	Simulation only	Not mentioned
Mutual Coupling Reduction in Antenna Arrays Using Artificial Intelligence Approach and Inverse Neural Network Surrogates S. Roshani, S. Kozieł, S. I. Yahya, M. A. Chaudhary, Y. Y. Yasin, S. Roshani, et al. [92]	2023	No	No	Explicit Inverse Surrogate	Νοne	Νοne	None	Fabricated & Measured	ADS
Machine Learning Assisted Hybrid Electromagnetic Modeling Framework and Its Applications to UWB MIMO Antennas D. Sarkar, T. Khan and A. A. Kishk [93]	2023	Νο	Νο	Explicit Inverse Surrogate	Νοne	Νοne	None	Fabricated & Measured	Other
Data Driven Surrogate Modeling of Phase Array Antennas Using Deep Learning for Millimetric Band Applications M. A. Tulum, A. S. Türk and P. Mahouti [94]	2023	Νο	Νο	Surrogate-Assisted Optimization	Νοne	Νοne	Not mentioned	Fabricated & Measured	CST Microwave Studio
Fully Automated Design Method Based on Reinforcement Learning and Surrogate Modeling for Antenna Array Decoupling Z. Wei, Z. Zhou, P. Wang, J. Ren, Y. Yin, G. F. Pedersen, et al. [95]	2023	Νο	Νο	Optimization-Based Inverse Design	Νοne	Sequential EM Driven sampling	Other (Reinforcement Learning, Deep Q Network / DQN Policy-Based Search)	Simulation only	CST Microwave Studio
An Unsupervised Microwave Filter Design Optimization Method Based on a Hybrid Surrogate Model-Assisted Evolutionary Algorithm L. Xue, B. Liu, Y. Yu, Q. S. Cheng, M. Imran and T. Qiao [96]	2023	No	Partial	Optimization-Based Inverse Design	None	Uncertainty-driven sampling	Hybrid (Differential Evolution Global Search & Nelder–Mead Derivative-Free Local Search)	Simulation only	CST Microwave Studio
Data-driven surrogate modeling of dielectric reflectarray antenna using 3D printing technology for X band applications M. Bereket and M. A. Belen [97]	2024	No	No	Optimization-Based Inverse Design	None	None	Evolutionary (Honey Bee Mating Optimization - HBMO)	Fabricated & Measured	CST Microwave Studio
Integrative BNN-LHS Surrogate Modeling and Thermo-Mechanical-EM Analysis for Enhanced Characterization of High-Frequency Low-Pass Filters in COMSOL † J. Dávalos-Guzmán, J. L. Chávez-Hurtado and Z. Brito-Brito [98]	2024	No	No	Forward Only	None	None	None	Simulation only	COMSOL
Knowledge-Based Methodology of CPW-Fed Open Stub Loaded C-Shaped Microstrip Antenna by Surrogate-Based Modeling C. Gocen, I. Akdag, T. Mahouti, M. A. Belen, M. Palandoken and P. Mahouti [99]	2024	No	No	Surrogate-Assisted Optimization	None	None	Evolutionary (Particle swarm optimization - PSO)	Fabricated & Measured	CST Microwave Studio
An Artificial-Intelligence-Assisted Optimization of Imperceptible Multimode Rectenna T. D. Ha, X. Nie, M. Akinsolu, B. Liu and P. Y. Chen [100]	2024	No	No	Optimization-Based Inverse Design	None	None	Evolutionary (Parallel Surrogate Model-Assisted Hybrid Differential Evolution for Antenna Synthesis - PSADEA / Differential Evolution - DE)	Fabricated & Measured	Not mentioned
Broadband high gain performance MIMO antenna array for 5 G mm-wave applications-based gain prediction using machine learning approach M. A. Haque, M. S. Ahammed, R. A. Ananta, K. AlJaloud, N. M. Jizat, W. M. Abdulkawi, et al. [101]	2024	No	No	Forward Only	None	None	None	Fabricated & Measured	CST Microwave Studio
Performance improvement of THz MIMO antenna with graphene and prediction bandwidth through machine learning analysis for 6G application M. A. Haque, R. A. Ananta, J. H. Nirob, M. S. Ahammed, N. S. S. Sawaran Singh, L. C. Paul, et al. [102]	2024	No	No	Forward Only	None	None	None	Simulation only	CST / ADS
A Deep Learning Convolutional Neural Network for Antenna Near-Field Prediction and Surrogate Modeling M. R. Khan, C. L. Zekios, S. Bhardwaj and S. V. Georgakopoulos [103]	2024	No	No	Forward Only	None	None	None	Simulation only	HFSS
Cost-Efficient Globalized Parameter Optimization of Microwave Components Through Response-Feature Surrogates and Nature-Inspired Metaheuristics A. Pietrenko-Da̧browska, S. Kozieł and L. Gołuński [104]	2024	No	Partial	Optimization-Based Inverse Design	None	Sequential EM Driven sampling	Evolutionary (Particle swarm optimization - PSO)	Simulation only	CST Microwave Studio
Prediction of microstrip antenna dimension using optimized auto-metric Graph Neural Network D. Prabhakar, P. Karunakar, S. V. R. Rama Rao and K. Kalyanapu [105]	2024	No	No	Explicit Inverse Surrogate	None	None	None	Simulation only	CST Microwave Studio
Surrogate-Assisted Differential Evolution for the Design of Multimode Resonator Topology V. Stanovov, S. Khodenkov, S. Gorbunov, I. Rozhnov and L. Kazakovtsev [106]	2024	No	No	Optimization-Based Inverse Design	Νοne	Bayesian active learning	Evolutionary (Differential Evolution - DE, SRDE / SA-SRDE)	Simulation only	Not mentioned
MetaPhyNet: intelligent design of large-scale metasurfaces based on physics-driven neural network J. L. Su, J. W. You, L. Chen, X. Y. Yu, Q. C. Yin, G. H. Yuan, et al. [107]	2024	Νο	Partial	Optimization-Based Inverse Design	None	None	Deterministic (Nelder–Mead / fminsearch, patternsearch)	Fabricated & Measured	CST Microwave Studio
A machine learning-based method for co-design and optimization of microwave-absorbing/load-bearing multifunctional structures J. Wang, L. Zhou and C. Fan [108]	2024	Νο	No	Surrogate-Assisted Optimization	None	None	Evolutionary (Genetic Algorithm - GA, NSGA-II)	Fabricated & Measured	CST Microwave Studio
Efficient microwave filter design using differential evolution algorithm with chain local search in MOEA/D framework Z. Wang, L. Zhang, K. L. Li and L. Qi [109]	2024	Νο	No	Optimization-Based Inverse Design	None	None	Evolutionary (Differential Evolution - DE, MOEA/D-based HMODEA/D-CLS)	Simulation only	HFSS
Machine Learning-Optimized Compact Frequency Reconfigurable Antenna With RSSI Enhancement for Long-Range Applications M. S. Yahya, S. Soeung, S. K. A. Abdul Rahim, U. Musa, S. S. Ba-Hashwan and M. A. Haque [110]	2024	Νο	No	Optimization-Based Inverse Design	None	None	Not mentioned	Fabricated & Measured	CST Microwave Studio
Design and Optimization of a Fan-Out Wafer-Level Packaging- Based Integrated Passive Device Structure for FMCW Radar Applications J. Yang, L. Xu and K. Yang [111]	2024	Νο	Νο	Surrogate-Assisted Optimization	None	None	Evolutionary (Genetic Algorithm - GA)	Simulation only	HFSS
A Reflecting/Absorbing Dual-Mode Textile Metasurface Design M. Zhai, T. Zhang, R. Pei, M. Leach, E. G. Lim, Z. Wang, et al. [112]	2024	No	No	Optimization-Based Inverse Design	None	None	Evolutionary (Differential Evolution – DE, SB-SADEA)	Fabricated & Measured	CST Microwave Studio
On Adaptive Frequency Sampling for Data-Driven Model Order Reduction Applied to Antenna Responses L. Åkerstedt, D. Blanco and B. L. G. Jonsson [113]	2025	No	No	Forward Only	None	Sequential Adaptive sampling	None	Simulation only	Other (CST MoM & in-house MoM)
Accelerating High-Frequency Circuit Optimization Using Machine Learning-Generated Inverse Maps for Enhanced Space Mapping J. Dávalos-Guzmán, J. L. Chávez-Hurtado and Z. Brito-Brito [114]	2025	No	Partial	Hybrid Inverse Framework	Space Mapping	None	Space Mapping-based	Simulation only	COMSOL
Optimizing microstrip patch antenna performance: Leveraging machine learning for comparative analysis of antenna di-mensions and slot structures M. K. Elabbasi, M. Madi, K. Y. Kabalan and J. Salah [115]	2025	Νο	Partial	Explicit Inverse Surrogate	None	Νοne	None	Simulation only	Other (MATLAB Antenna Toolbox)
Expensive Highly Constrained Antenna Design Using Surrogate-Assisted Evolutionary Optimization C. Hu, S. Zeng and C. Li [116]	2025	Νο	Νο	Optimization-Based Inverse Design	None	None	Evolutionary (Differential Evolution – DE, NSGA-II)	Simulation only	HFSS
Subtractive Clustering–Assisted Surrogate Model to Fast Optimal Design of Traveling Wave Tubes L. Jiang, T. Huang, Y. Wang, L. Tao, W. K. Deng, X. L. Jin, et al. [117]	2025	Νο	Νο	Surrogate-Assisted Optimization	None	Sequential Adaptive sampling	Evolutionary (Differential Evolution – DE, NSGA-II)	Simulation only	Other (BWIS)
Compact Bi-slot Patch Antenna with Tapered Edges for Ka-Band Applications Featuring Machine Learning-Assisted Performance Prediction J. S. Josiah Samuel Raj and G. Gopalan [118]	2025	Νο	Νο	Surrogate-Assisted Optimization	None	None	Not mentioned	Simulation only	HFSS
A Surrogate-Based Adaptive Sampling Approach for Electromagnetic Problems E. Karantoumanis, T. Zygiridis and N. Ploskas [119]	2025	Yes	No	Surrogate-Assisted Optimization	None	Sequential Adaptive sampling	Hybrid (SNOBFIT / BARON / IPOPT)	Simulation only	Other (Matlab)
The Multi-Objective Optimization of a Dual C-Type Gold Ribbon Interconnect Structure Considering Its Geometrical Parameter Fluctuation G. Li, S. Xue, J. Mu, S. Liu, Q. Zhang, W. Wu, et al. [120]	2025	Νο	Νο	Surrogate-Assisted Optimization	None	None	Evolutionary (MORBMOA / WOA)	Fabricated & Measured	HFSS
Spectral Bayesian Optimization Using a Physics-Informed Rational Szegö Kernel for Microwave Design Y. Lindemans, T. Ullrick, I. Couckuyt, T. Pattyn, D. Deschrijver, D. Vande Ginste, et al. [121]	2025	Νο	Partial	Optimization-Based Inverse Design	None	Bayesian active learning	Bayesian Optimization	Simulation only	ADS
Behaviour Prediction of Via-Holes Transition Based on Transfer Learning W. Liu, Y. Zhao, S. Zhang, D. Xie and H. Wu [122]	2025	Νο	Partial	Forward Only	Physics-based correction	None	None	Fabricated & Measured	ADS
Physics-Guided Neural Surrogate Model with Particle Swarm-Based Multi-Objective Optimization for Quasi-Coaxial TSV Interconnect Design Z. Liu, G. Shan, Z. Chen and Y. Yang [123]	2025	Νο	Partial	Optimization-Based Inverse Design	None	None	Evolutionary (Particle swarm optimization - PSO)	Simulation only	HFSS
Comparison of Circuit Models for ML-Assisted Microwave Circuit Design M. Sjödin, O. Talcoth, H. Chang, H. Zhou and K. Andersson [124]	2025	Νο	No	Optimization-Based Inverse Design	None	None	Evolutionary (Genetic Algorithm - GA)	Fabricated & Measured	HFSS
Skip-Connected CNN Exploiting BNN Surrogate for Antenna Modelling Y. Tian, J. Sun and Z. Zhu [125]	2025	No	No	Forward Only	None	None	None	Simulation only	HFSS
An ultra-light, low-cost reflecting/absorbing dual-mode metasurface M. Zhai, T. Zhang, R. Pei, H. He, L. Zhang, M. Leach, et al. [126]	2025	Νο	No	Optimization-Based Inverse Design	None	None	Evolutionary (Differential Evolution - DE)	Fabricated & Measured	CST Microwave Studio
Optimization Design of Microwave Filters Based on Deep Learning and Metaheuristic Algorithms L. Zhang, S. Gan and J. Xue [127]	2025	Νο	No	Optimization-Based Inverse Design	None	None	Hybrid (Ivy Algorithm & Hiking Optimization Algorithm / IHOA)	Simulation only	HFSS
A Microstrip Monopole Antenna Design for 5G Sub-6 GHz Applications Using Deep Learning B. Colak, M. A. Belen, F. Anka, O. Tari, P. Mahouti and O. AkgöL [128]	2026	Νο	No	Surrogate-Assisted Optimization	None	Sequential EM Driven sampling	Evolutionary (Honeybee Mating Optimization -HBMO)	Fabricated & Measured	CST Microwave Studio
Machine Learning Approach for Predicting Electromagnetic Shielding Effectiveness of Metallic Grids in the Time and Frequency Domains A. Kalantarnia and A. Mirzabeigi [129]	2026	Νο	No	Optimization-Based Inverse Design	None	None	Not mentioned	Simulation only	CST Microwave Studio
Adaptive Sampling for Spherical Near-Field Antenna Measurements via Uncertainty-Driven Gaussian Process Regression K. Sukpreecha, K. Phaebua, T. Lertwiriyaprapa, D. Torrungrueng and H. T. Chou [130]	2026	No	No	Forward Only	None	Uncertainty-driven sampling	None	Fabricated & Measured	CST Microwave Studio
Antenna modeling and optimization based on 1D GP-HetCNN surrogates and intelligent methods X. Yang, J. Nan and M. Wang [131]	2026	Νο	No	Surrogate-Assisted Optimization	None	Νοne	Evolutionary (WOA / COA)	Simulation only	HFSS
GPR Antenna Modelling Based on DML Exploiting Cosine Similarity Metric S. Ye, Y. Tian and G. Tan [132]	2026	No	No	Forward Only	None	None	None	Simulation only	HFSS
			This sheet is part of Supplementary File S1 for manuscript ID 4132087 and accompanies the review article “Surrogate-Based EM Design of RF and Microwave Components: A Systematic Review of Workflow Roles, Inverse Design, Multifidelity, and Active Learning” by Maria Prousali and Stelios Tsitsos. Please cite the associated article when using or referring to this material.

## Sheet: Taxonomy table_Figure 8
Functional workflow taxonomy	Number of Papers (n)	Percentage (%)	Representative References
Unified Integrated Pipelines	1	0.8	[56]
Hybrid Optimization Frameworks	2	1.6	[22][127]
Inverse Surrogate Models	5	4	[57][92][93][105][115]
Multi-Fidelity Surrogate Frameworks	16	12.8	[8][10][11][12][18][24][26][27][32][34][42][55][59][60][114][122]
Active Learning EM Frameworks	19	15.2	[7][9][19][20][30][58][72][74][87][95][96][104][106][117][121][128][113][119][130]
Surrogate-Assisted Optimization	22	17.6	[13][15][16][31][37][40][41][43][44][49][51][52][65][66][68][76][85][94][107][110][118][129]
Forward EM Surrogates	25	20	[14][17][33][35][36][38][39][48][54][62][64][67][73][77][86][88][89][90][91][98][101][102][103][125][132]
Surrogate-Assisted Evolutionary Optimization	35	28	[21][23][25][28][29][45][46][50][53][61][63][69][70][71][75][78][79][80][81][82][83][84][97][99][100][108][109][111][112][116][120][123][124][126][131]
Total	125		[47] Pending full-text retrieval / abstract-only is available
			This sheet is part of Supplementary File S1 for manuscript ID 4132087 and accompanies the review article “Surrogate-Based EM Design of RF and Microwave Components: A Systematic Review of Workflow Roles, Inverse Design, Multifidelity, and Active Learning” by Maria Prousali and Stelios Tsitsos. Please cite the associated article when using or referring to this material.

## Sheet: Gap table_Figure 7
Surrogate	Inverse	Multi-Fidelity	Active Learning	Count (n)	Representative References
Yes	No	Νο	No	40	[14][17][28][33][35][36][38][39][46][48][52][54][61][62][64][67][73][75][77][82][83][84][86][88][89][90][91][94][98][99][101][102][103][108][111][118][120][125][131][132]
Yes	Yes	No	No	49	[13][15][16][21][22][23][25][29][31][37][40][41][43][44][45][49][50][51][53][57][63][65][66][68][69][70][71][76][78][79][80][81][85][92][93][97][100][105][107][109][110][112][115][116][123][124][126][127][129]
Yes	Yes	Yes	No	11	[8][10][11][18][24][32][42][55][59][60][114]
Yes	Yes	No	Yes	12	[19][20][30][58][72][74][87][95][96][104][106][121]
Yes	Νο	Yes	No	5	[12][26][27][34][122]
Yes	No	No	Yes	7	[7][9][113][117][119][128][130]
Yes	No	Yes	Yes	1	[56]
Yes	Yes	Yes	Yes	0	Authors’ target research gap	[47] Pending full-text retrieval / abstract-only is available
Combination	Count (n)
Surrogate & Inverse & Multi-Fidelity & Active Learning	0
Surrogate & Multi-Fidelity & Active Learning	1
Surrogate & Multi-Fidelity	5
Surrogate & Active Learning	7
Surrogate & Inverse & Multi-Fidelity	11
Surrogate & Inverse & Active Learning	12
Surrogate Only	40
Surrogate & Inverse	49
Total	125
					This sheet is part of Supplementary File S1 for manuscript ID 4132087 and accompanies the review article “Surrogate-Based EM Design of RF and Microwave Components: A Systematic Review of Workflow Roles, Inverse Design, Multifidelity, and Active Learning” by Maria Prousali and Stelios Tsitsos. Please cite the associated article when using or referring to this material.

## Sheet: Figure2
Numbers of included studies per year
Year	Count
2012	3
2013	2
2014	0
2015	2
2016	4
2017	5
2018	5
2019	5
2020	18
2021	19
2022	14
2023	13
2024	16
2025	15
2026	5
Total	126
				This sheet is part of Supplementary File S1 for manuscript ID 4132087 and accompanies the review article “Surrogate-Based EM Design of RF and Microwave Components: A Systematic Review of Workflow Roles, Inverse Design, Multifidelity, and Active Learning” by Maria Prousali and Stelios Tsitsos. Please cite the associated article when using or referring to this material.

## Sheet: Figure3
Representative Paper ID	Component type	Main Component Category	Main Component Category	Count
Constrained multiobjective optimization of a common-mode suppression filter C. Gazda, I. Couckuyt, H. Rogier, D. Vande Ginste and T. Dhaene [7]	Filter (common-mode suppression filter)	Filters	Resonators	1
Cost-efficient electromagnetic-simulation-driven antenna design using co-Kriging S. Kozieł, S. Ogurtsov, I. Couckuyt and T. Dhaene [8]	Antenna (wideband monopole, DRA, CPW-fed slot Antennas)	Antennas	Power Dividers	2
An efficient high-frequency linear RF amplifier synthesis method based on evolutionary computation and machine learning techniques B. Liu, N. Deferm, D. Zhao, P. Reynaert and G. G. E. Gielen [9]	Amplifier (linear RF amplifier LNA)	Amplifiers / LNA	Inductors	3
Robust variable-fidelity optimization of microwave filters using co-Kriging and trust regions S. Kozieł, L. Leifsson, I. Couckuyt and T. Dhaene [10]	Filters (microstrip band-pass filters)	Filters	Amplifiers / LNA	6
Variable-fidelity electromagnetic simulations and co-kriging for accurate modeling of antennas S. Kozieł, S. Ogurtsov, I. Couckuyt and T. Dhaene [11]	Antenna (UWB planar dipole, DRA, wideband hybrid DRA)	Antennas	Couplers	6
Recent developments in simulation-driven multi-objective design of antennas S. Kozieł and A. Bekasiewicz [12]	Antenna (UWB monocone, planar Yagi-Uda)	Antennas	Interconnects / Transitions / Transformers	6
Feature-based surrogates for low-cost microwave modelling and optimisation S. Kozieł, Q. S. Cheng and J. W. Bandler [13]	Filters (microstrip bandstop & bandpass & ring resonator)	Filters	Metasurfaces / Reflectarrays / FSS / Absorbers	7
Polynomial-based surrogate modeling of RF and microwave circuits in frequency domain exploiting the multinomial theorem J. L. Chávez-Hurtado and J. E. Rayas-Sanchez [14]	SIW interconnect with transitions to microstrip lines, Dual-band planar inverted-F handset antenna (PIFA), high-speed package interconnect Package via-stripline interconnect	Interconnects / Transitions / Transformers	Other RF/microwave components	10
Parallel computational approach to gradient based em optimization of passive microwave circuits V. M. R. Gongal-Reddy, S. Zhang, C. Zhang and Q. J. Zhang [15]	Filter (Inter-digital band-pass, Four-pole waveguide), Antenna (Dielectric resonator loaded antenna)	Filters	Filters	24
Low-Cost Surrogate Models for Microwave Filters N. Leszczynska, I. Couckuyt, T. Dhaene and M. Mrozowski [16]	Filters (pseudoelliptic open-loop bandpass)	Filters	Antennas	60
Data-driven model based design and analysis of antenna structures S. Ulaganathan, S. Kozieł, I. Couckuyt, E. Laermans and T. Dhaene [17]	Antenna (dielectric resonator antenna , ultra-wideband antenna)	Antennas	Total	125
GUI design exploration software for microwave antennas B. Liu, A. Irvine, M. Akinsolu, O. Arabi, V. Grout and N. Ali [18]	Antenna (dielectric resonator antenna)	Antennas
Global Optimization of Microwave Filters Based on a Surrogate Model-Assisted Evolutionary Algorithm B. Liu, H. Yang and M. J. Lancaster [19]	Filters (waveguide & microstrip)	Filters
Radio-frequency inductor synthesis using evolutionary computation and Gaussian-process surrogate modeling F. Passos, E. Roca, R. Castro-López and F. V. Fernandez-Fernandez [20]	Integrated RF spiral Inductor	Inductors
An inductor modeling and optimization toolbox for RF circuit design F. Passos, E. Roca, R. Castro-López and F. V. Fernandez-Fernandez [21]	Integrated RF spiral Inductor	Inductors
Optimization of full-wave EM models by low-order low-dimension polynomial surrogate functionals J. E. Rayas-Sanchez, J. L. Chávez-Hurtado and Z. Brito-Brito [22]	Ιnterconnect structures (SIW/CBCPW transitions, microstrip with via fence, SIW with microstrip transitions)	Interconnects / Transitions / Transformers
Optimization of a Novel Nano Antenna with Two Radiation Modes Using Kriging Surrogate Models A. K. S. O. Hassan, A. S. Etman and E. A. Soliman [23]	Antenna (reconfigurable nano antenna with two radiation modes)	Antennas
Computationally efficient two-objective optimization of compact microwave couplers through corrected domain patching S. Kozieł and A. Bekasiewicz [24]	Couplers (compact microstrip rat-race couplers)	Couplers
A Comparison of Automated RF Circuit Design Methodologies: Online Versus Offline Passive Component Design F. Passos, E. Roca, R. Castro-López and F. V. Fernandez-Fernandez [25]	Automated RF circuit design workflows for LNA circuit design	Amplifiers / LNA
A computer-aided tuning method for microwave filters by combing T-S fuzzy neural networks and improved space mapping S. Wu, W. Cao, C. Liu and M. Wu [26]	Cavity Filter	Filters
Microwave filter modeling and intelligent tuning S. Wu, W. Cao, M. Wu and C. Liu [27]	Cavity Filter (coaxial cavity filter)	Filters
A Parallel Surrogate Model Assisted Evolutionary Algorithm for Electromagnetic Design Optimization M. Akinsolu, B. Liu, V. Grout, P. I. Lazaridis, M. E. Mognaschi and P. Di Barba [28]	Antenna (dielectric resonator antenna)	Antennas
A Novel Compact Quadruple-Band Indoor Base Station Antenna for 2G/3G/4G/5G Systems Q. Hua, Y. Huang, C. Song, M. Akinsolu, B. Liu, T. Jia, et al. [29]	Antenna Base Station	Antennas
Efficient global optimisation of microwave antennas based on a parallel surrogate model-assisted evolutionary algorithm B. Liu, M. Akinsolu, N. Ali and R. Abd-Alhameed [30]	Antennas (DRA, planar Yagi-Uda, broadband microstrip antenna, UWB MIMO array)	Antennas
Support vector regression to accelerate design and crosspolar optimization of shaped-beam reflectarray antennas for space applications D. R. Prado, J. A. López-Fernández, M. Arrebola and G. Goussetis [31]	Reflectarray Αntenna (unit cell design & crosspolar optimization)	Antennas
Multi-fidelity local surrogate model for computationally efficient microwave component design optimization Y. Song, Q. S. Cheng and S. Kozieł [32]	Microstrip bandpass Filter, UWB monopole Antenna, compact UWB MIMO Antenna	Antennas
Assessing vircators' reliability through uncertainty and sensitivity analyses using a surrogate model M. Al-Mansoori, E. Neira, S. Lalléchère, C. Kasmi, F. Vega and F. Alyafei [33]	Other RF component (Vircator)	Other RF/microwave components
Compact wideband mimo diversity antenna for mobile applications using multi-layered structure O. Arabi, C. H. See, A. Ullah, N. Ali, B. Liu, R. Abd-Alhameed, et al. [34]	Antenna (Wideband stacked MIMO Antenna)	Antennas
Differential Evolution Based Manifold Gaussian Process Machine Learning for Microwave Filter's Parameter Extraction X. Chen, Y. Tian, T. Zhang and J. Gao [35]	Filter (fourth-order and sixth-order coupling filters)	Filters
Sensitivity analysis of an implanted antenna within surrounding biological environment S. Ding and L. Pichon [36]	Antenna (implanted Antenna)	Antennas
Antenna Optimization Based on Co-Training Algorithm of Gaussian Process and Support Vector Machine J. Gao, Y. Tian and X. Chen [37]	Antenna	Antennas
Resonant Frequency Modeling of Microwave Antennas Using Gaussian Process Based on Semisupervised Learning J. Gao, Y. Tian, X. Zheng and X. Chen [38]	Antenna (Rectangular MSA, Circular MSA, Triangular MSA)	Antennas
Evaluation of Generative Modeling Techniques for Frequency Responses † F. Garbuglia, D. Spina, D. Deschrijver and T. Dhaene [39]	Pair of coupled transmission lines, folded-stub notch filter	Filters
Fast and reliable knowledge-based design closure of antennas by means of iterative prediction-correction scheme S. Kozieł and A. Pietrenko-Da̧browska [40]	Antenna (dipole, quasi-Yagi, UWB monopole Antennas)	Antennas
On computationally-efficient reference design acquisition for reduced-cost constrained modeling and re-design of compact microwave passives S. Kozieł and A. Pietrenko-Da̧browska [41]	Couplers (microstrip rat-race coupler & branch-line coupler)	Couplers
Recent advances in high frequency modeling by means of domain confinement and nested kriging S. Kozieł and A. Pietrenko-Da̧browska [42]	Antenna (ring slot, dual-band dipole, triple-band dipole, wideband monopole, quasi-Yagi antenna) / rat-race coupler / impedance transformer	Antennas
Rapid Optimization of Compact Microwave Passives Using Kriging Surrogates and Iterative Correction S. Kozieł and A. Pietrenko-Da̧browska [43]	Transformer (Impedance Transformers)	Interconnects / Transitions / Transformers
Design-Oriented Two-Stage Surrogate Modeling of Miniaturized Microstrip Circuits with Dimensionality Reduction S. Kozieł, A. Pietrenko-Da̧browska and M. Al Hasan [44]	compact rat-race coupler and a three-section impedance matching transformer	Interconnects / Transitions / Transformers
A Multilevel Bottom-Up Optimization Methodology for the Automated Synthesis of RF Systems F. Passos, E. Roca, J. Sieiro, R. Fiorelli, R. Castro-López, J. M. Lopez-Villegas, et al. [45]	(Inductors, LNA, VCO and mixer)	Other RF/microwave components
Nested kriging surrogates for rapid multi-objective optimization of compact microwave components A. Pietrenko-Da̧browska and S. Kozieł [46]	Transformer (Three-section Ιmpedance Transformer)	Interconnects / Transitions / Transformers
Low-cost surrogate modeling of miniaturized microwave components using nested kriging A. Pietrenko-Da̧browska and S. Kozieł [47]	Coupler (unequal-power-split rat-race coupler) , Transformer (compact three-section impedance transformer)	Pending full-text retrieval / abstract-only is available
Residue-pole methods for variability analysis of S-parameters of microwave devices with 3D FEM and mesh deformation M. R. Rufuie, A. Lamȩcki, P. Sypek and M. Mrozowski [48]	Filter (waveguide & combline filter)	Filters
Rapid redesign and bandwidth/size tradeoffs for compact wideband circular polarization antennas using inverse surrogates and fast EM-based parameter tuning U. Ullah, S. Kozieł and I. B. Ben Mabrouk [49]	Antenna (Compact wideband circularly polarized wide-slot Antenna)	Antennas
Antenna Optimization Design Based on Deep Gaussian Process Model X. Y. Zhang, Y. Tian and X. Zheng [50]	Antenna (Multiband microstrip Antenna (mobile terminal))	Antennas
A novel versatile decoupling structure and expedited inverse-model-based re-design procedure for compact single-and dual-band MIMO antennas M. Abdullah and S. Kozieł [51]	Antenna (dual-band MIMO Antennas)	Antennas
A Framework for Peak Power Exceedances of High Power Microwave Radiators Applied to a Vircator Surrogate Model M. Al-Mansoori, E. Neira, S. Lalléchère, F. Vega, L. O. Fichte, Z. Nezhi, et al. [52]	Other RF component (Vircator)	Other RF/microwave components
On Decomposition-Based Surrogate-Assisted Optimization of Leaky Wave Antenna Input Characteristics for Beam Scanning Applications M. A. Belen, P. Mahouti, S. Kozieł, A. Caliskan and S. Szczepański [53]	Antenna (Leaky-wave Antenna (LWA))	Antennas
Accurate modeling of frequency selective surfaces using fully-connected regression model with automated architecture determination and parameter selection based on bayesian optimization N. Çalik, M. A. Belen, P. Mahouti and S. Kozieł [54]	Metasurfaces / Reflectarrays (frequency selective surface, FSS unit cell, metasurfaces)	Metasurfaces / Reflectarrays / FSS / Absorbers
Hierarchical Yield-Aware Synthesis Methodology Covering Device-, Circuit-, and System-Level for Radiofrequency ICs A. Canelas, F. Passos, N. Lourenço, R. Martins, E. Roca, R. Castro-López, et al. [55]	Amplifiers / LNA (hierarchical RF front-end synthesis including LNA, VCO, and mixer)	Amplifiers / LNA
Yield Optimization using Hybrid Gaussian Process Regression and a Genetic Multi-Objective Approach M. Fuhrländer and S. Schöps [56]	Other RF / microwave components (dielectrical waveguide)	Other RF/microwave components
Improved Modeling of Microwave Structures Using Performance-Driven Fully-Connected Regression Surrogate S. Kozieł, P. Mahouti, N. Çalik, M. A. Belen and S. Szczepański [57]	Couplers (microstrip rat-race & branch-line couplers)	Couplers
Global EM-driven optimization of multi-band antennas using knowledge-based inverse response-feature surrogates S. Kozieł and A. Pietrenko-Da̧browska [58]	Antenna(Multi-band microstrip Antennas)	Antennas
Efficient surrogate modeling and design optimization of compact integrated on-chip inductors based on multi-fidelity em simulation models P. Kurgan [59]	On-chip spiral Inductor	Inductors
Antenna Modeling Based on Two-Stage Gaussian Process Considering Sensitivity Information R. Li, Y. Tian and P. Li [60]	Antenna (Inverted F & UWB planar monopole)	Antennas
Design Optimization of Ultra-Wideband Vivaldi Antenna using Artificial Intelligence P. Mahouti, A. Kizilay, O. Tari, A. Belen, M. A. Belen and A. Caliskan [61]	Antenna (FSS-loaded UWB Vivaldi Antenna)	Antennas
Design of UWB antenna based on improved deep belief network and extreme learning machine surrogate models J. Nan, H. Xie, M. Gao, Y. Song and W. Yang [62]	Antenna (UWB fractal & notch MIMO)	Antennas
A Generative Machine Learning-Based Approach for Inverse Design of Multilayer Metasurfaces P. Naseri and S. V. Hum [63]	Metasurface element (data για dual-layer & symmetric three-layer metasurface unit cells)	Metasurfaces / Reflectarrays / FSS / Absorbers
Comparative Study of Surrogate Modeling Methods for Signal Integrity and Microwave Circuit Applications T. Nguyen, B. Shi, H. Ma, E. P. Li, X. Chen, A. C. Cangellaris, et al. [64]	Amplifier (millimeter-wave filter & two-stage Low-Noise Amplifier (LNA))	Amplifiers / LNA
Design centering of compact microwave components using response features and trust regions A. Pietrenko-Da̧browska and S. Kozieł [65]	Couplers (microstrip rat-race coupler, branch-line coupler, dual-band branch-line coupler)	Couplers
Fast design closure of compact microwave components by means of feature-based metamodels A. Pietrenko-Da̧browska and S. Kozieł [66]	Couplers (microstrip branch-line & rat-race Couplers)	Couplers
Resonant Frequency Modeling of Microstrip Antenna Based on Deep Kernel Learning Y. Tian, W. T. Ding and P. Li [67]	Antennas (rectangular MSA (RMSA) & annular ring compact MSA (ARCMSA))	Antennas
Surrogate-based computational analysis and design for H-shaped microstrip antenna D. Üstün and F. Toktas [68]	Antenna (H-shaped microstrip Antenna)	Antennas
Automatic AI-Driven Design of Mutual Coupling Reducing Topologies for Frequency Reconfigurable Antenna Arrays J. Zhang, M. Akinsolu, B. Liu and G. A. E. Vandenbosch [69]	Antenna (frequency-reconfigurable array Antenna)	Antennas
Surrogate-Based Design Optimization of Multi-Band Antenna A. Belen, O. Tari, P. Mahouti, M. A. Belen and A. Caliskan [70]	Antenna (multi-band microstrip Antenna)	Antennas
Surrogate based design optimization of low noise amplifier for ISM band M. A. Belen and F. Güneş [71]	Amplifier (Low Noise Amplifier (LNA))	Amplifiers / LNA
A Robust Bayesian Optimization Framework for Microwave Circuit Design under Uncertainty D. de Witte, J. Qing, I. Couckuyt, T. Dhaene, D. Vande Ginste and D. Spina [72]	Filters (Microstrip Lowpass & Zigzag Narrow Bandpass filter)	Filters
Antenna Optimization Based on Auto-Context Broad Learning System W. T. Ding, F. Meng, Y. Tian and H. N. Yuan [73]	Antennas (rectangular microstrip (RMSA), circular MSA (CMSA) & printed dipole (PDA))	Antennas
On the Design of Complex em Devices and Systems Through the System-by-Design Paradigm: A Framework for Dealing with the Computational Complexity A. Massa and M. Salucci [74]	Antennas (array& slotted substrate integrated waveguide (SSIW) & antenna)	Antennas
Computational Intelligence-Based Methodology for Antenna Development M. C. D. Melo, P. B. Santos, E. Faustino, C. J. A. Bastos-Filho and A. Cerqueira Sodré Junior [75]	Antenna (Printed-dipole)	Antennas
Surrogate-Based em Optimization Using Neural Networks for Microwave Filter Design M. Ohira and Z. Ma [76]	Filter (microstrip Bandpass - 5th order)	Filters
An optimized surrogate model using differential evolution algorithm for computing parameters of antennas D. Üstün, F. Toktas and A. Toktas [77]	Antenna (rectangular microstrip antenna)	Antennas
Multi-Objective Antenna Design Based on BP Neural Network Surrogate Model Optimized by Improved Sparrow Search Algorithm Z. Wang, J. Qin, Z. Hu, J. He and D. Tang [78]	Antenna (Tri-band microstrip)	Antennas
Efficient Microwave Filter Design by a Surrogate-Model-Assisted Decomposition-Based Multi-Objective Evolutionary Algorithm Y. Wei, G. Qi, Y. Wang, N. Yan, Y. Zhang and L. Feng [79]	Filter (Microwave 6th order ceramic BPF & 7th order metal cavity BPF)	Filters
Design of Zero Clearance SIW Endfire Antenna Array Using Machine Learning-Assisted Optimization J. Zhang, M. Akinsolu, B. Liu and S. Zhang [80]	Antenna (SIW end-fire antenna array)	Antennas
Accurate Design of Microwave Filter Based on Surrogate Model-Assisted Evolutionary Algorithm Y. Zhang, X. Wang, Y. Wang, N. Yan, L. Feng and L. Zhang [81]	cavity Filter (4th & 8th order examples)	Filters
A Microwave Filter Yield Optimization Method Based on Off-Line Surrogate Model-Assisted Evolutionary Algorithm Z. Zhang, B. Liu, Y. Yu and Q. S. Cheng [82]	Filters (Microwave bandpass filters)	Filters
A Wideband Low-RCS Metasurface-Inspired Circularly Polarized Slot Array Based on AI-Driven Antenna Design Optimization Algorithm Q. Zheng, C. Guo, J. Ding, M. Akinsolu, B. Liu and G. A. E. Vandenbosch [83]	Antenna (Low-RCS CP slot array & broadband low radar cross section (RCS))	Antennas
Investigation of a Circularly Polarized Metasurface Antenna for Hybrid Wireless Applications B. R. Behera, M. H. Alsharif and A. Jahid [84]	Antenna (Polarization-reconfigurable Y-shaped monopole)	Antennas
Data-driven modeling of band-pass filter for sub-5G applications A. Belen and M. A. Belen [85]	Filter (Microstrip Edge-Coupled Band-Pass Filter, EC-BPF)	Filters
Microstrip antenna modelling based on image-based convolutional neural network H. Fu, Y. Tian, F. Meng, Q. Li and X. Ren [86]	Antenna microstrip	Antennas
Bayesian Optimization for Microwave Devices Using Deep GP Spectral Surrogate Models F. Garbuglia, D. Spina, D. Deschrijver, I. Couckuyt and T. Dhaene [87]	BO methodology for microwave devices (microstrip bandpass filter / dual-band slot antenna)	Other RF/microwave components
A Fast Surrogate Model-Based Algorithm Using Multilayer Perceptron Neural Networks for Microwave Circuit Design M. Jamshidi, S. I. Yahya, S. Roshani, M. A. Chaudhary, Y. Y. Yasin and S. Roshani [88]	Divider (Wilkinson Power Divider, WPD)	Power Dividers
Probabilistic Uncertainty Quantification of Microwave Circuits Using Gaussian Processes P. Manfredi [89]	Amplifier / LNA (Low-Noise Amplifier, LNA; 900-MHz CMOS LNA and 2-GHz BJT LNA Case Studies)	Amplifiers / LNA
Cost-Efficient Two-Level Modeling of Microwave Passives Using Feature-Based Surrogates and Domain Confinement A. Pietrenko-Da̧browska, S. Kozieł and Q. J. Zhang [90]	Rat-race Coupler (RRC) & branch-line Coupler (BLC) & dual-band power Divider	Couplers
Resonant Frequency Modelling of Microstrip Antennas by Consensus Network and Student’s-T Process X. Ren, Y. Tian, Q. Li and H. Fu [91]	Antenna (Circular Microstrip Antenna (CMSA) and Rectangular Microstrip Antenna (RMSA))	Antennas
Mutual Coupling Reduction in Antenna Arrays Using Artificial Intelligence Approach and Inverse Neural Network Surrogates S. Roshani, S. Kozieł, S. I. Yahya, M. A. Chaudhary, Y. Y. Yasin, S. Roshani, et al. [92]	Antenna (Two-Element Patch Antenna Array with Isolation-Enhancement Resonator for Mutual Coupling Reduction)	Antennas
Machine Learning Assisted Hybrid Electromagnetic Modeling Framework and Its Applications to UWB MIMO Antennas D. Sarkar, T. Khan and A. A. Kishk [93]	Antenna (UWB MIMO Antennas: Dual-Element Band-Notched UWB MIMO Antenna and Quad-Element 3D Band-Notched UWB MIMO Antenna)	Antennas
Data Driven Surrogate Modeling of Phase Array Antennas Using Deep Learning for Millimetric Band Applications M. A. Tulum, A. S. Türk and P. Mahouti [94]	Antenna (2x2 Phased Array Antenna, PAA, for Millimeter-Band / Ka-Band Applications)	Antennas
Fully Automated Design Method Based on Reinforcement Learning and Surrogate Modeling for Antenna Array Decoupling Z. Wei, Z. Zhou, P. Wang, J. Ren, Y. Yin, G. F. Pedersen, et al. [95]	Antenna (Patch Antenna Array with Decoupling Metasurface, DCMS, 1×2 and 1×4 Array Antenna Decoupling Design)	Antennas
An Unsupervised Microwave Filter Design Optimization Method Based on a Hybrid Surrogate Model-Assisted Evolutionary Algorithm L. Xue, B. Liu, Y. Yu, Q. S. Cheng, M. Imran and T. Qiao [96]	Filter (Resonator-Coupled 3D Waveguide Bandpass Filters with Transmission Zeros; 8th-Order Dual-Band and 6th-Order Single-Band Cases)	Filters
Data-driven surrogate modeling of dielectric reflectarray antenna using 3D printing technology for X band applications M. Bereket and M. A. Belen [97]	Reflectarray / Metasurface Element (3D Printable Dielectric Reflectarray Antenna, RA, Cross-Shaped Unit Cell–Based 20x20 Reflectarray Synthesis for X-Band Applications)	Metasurfaces / Reflectarrays / FSS / Absorbers
Integrative BNN-LHS Surrogate Modeling and Thermo-Mechanical-EM Analysis for Enhanced Characterization of High-Frequency Low-Pass Filters in COMSOL † J. Dávalos-Guzmán, J. L. Chávez-Hurtado and Z. Brito-Brito [98]	Filters (high-frequency low-pass filter)	Filters
Knowledge-Based Methodology of CPW-Fed Open Stub Loaded C-Shaped Microstrip Antenna by Surrogate-Based Modeling C. Gocen, I. Akdag, T. Mahouti, M. A. Belen, M. Palandoken and P. Mahouti [99]	Antenna (CPW-Fed Open-Stub-Loaded C-Shaped Microstrip Antenna for RF Energy Harvesting / GSM–ISM Band Operation)	Antennas
An Artificial-Intelligence-Assisted Optimization of Imperceptible Multimode Rectenna T. D. Ha, X. Nie, M. Akinsolu, B. Liu and P. Y. Chen [100]	Rectenna (Optically transparent multimode multiband rectenna / hybrid radiative–inductive WPT Antenna)	Antennas
Broadband high gain performance MIMO antenna array for 5 G mm-wave applications-based gain prediction using machine learning approach M. A. Haque, M. S. Ahammed, R. A. Ananta, K. AlJaloud, N. M. Jizat, W. M. Abdulkawi, et al. [101]	Antenna (Broadband High-Gain Four-Port 28-GHz 5G mm-Wave MIMO Microstrip Antenna Array)	Antennas
Performance improvement of THz MIMO antenna with graphene and prediction bandwidth through machine learning analysis for 6G application M. A. Haque, R. A. Ananta, J. H. Nirob, M. S. Ahammed, N. S. S. Sawaran Singh, L. C. Paul, et al. [102]	Antenna (Graphene-Enhanced 1x2 THz MIMO Microstrip Antenna with Decoupling Wall for 6G Applications)	Antennas
A Deep Learning Convolutional Neural Network for Antenna Near-Field Prediction and Surrogate Modeling M. R. Khan, C. L. Zekios, S. Bhardwaj and S. V. Georgakopoulos [103]	Antenna (Rectangular Microstrip Patch Antenna / Microstrip Line-Fed Patch Antenna)	Antennas
Cost-Efficient Globalized Parameter Optimization of Microwave Components Through Response-Feature Surrogates and Nature-Inspired Metaheuristics A. Pietrenko-Da̧browska, S. Kozieł and L. Gołuński [104]	Rat-Race Coupler (RRC) & Dual-Band Power Divider	Power Dividers
Prediction of microstrip antenna dimension using optimized auto-metric Graph Neural Network D. Prabhakar, P. Karunakar, S. V. R. Rama Rao and K. Kalyanapu [105]	Antenna (Microstrip Patch Antenna / Inset-Fed Rectangular Microstrip Patch Antenna Dimension Prediction)	Antennas
Surrogate-Assisted Differential Evolution for the Design of Multimode Resonator Topology V. Stanovov, S. Khodenkov, S. Gorbunov, I. Rozhnov and L. Kazakovtsev [106]	Resonator (Multimode Microstrip Resonator / U-Shaped and Twice Slot-Split Rectangular Microstrip Resonator Topology)	Resonators
MetaPhyNet: intelligent design of large-scale metasurfaces based on physics-driven neural network J. L. Su, J. W. You, L. Chen, X. Y. Yu, Q. C. Yin, G. H. Yuan, et al. [107]	Metasurface Absorber (Large-Scale Random Microwave Metasurface Absorber for Frequency-Selective and Broadband Absorption)	Metasurfaces / Reflectarrays / FSS / Absorbers
A machine learning-based method for co-design and optimization of microwave-absorbing/load-bearing multifunctional structures J. Wang, L. Zhou and C. Fan [108]	Reflectarray / Metasurface Element (Multilayer Metamaterial Absorber, MMA / Multilayer Frequency-Selective Surface, FSS Unit Cell)	Metasurfaces / Reflectarrays / FSS / Absorbers
Efficient microwave filter design using differential evolution algorithm with chain local search in MOEA/D framework Z. Wang, L. Zhang, K. L. Li and L. Qi [109]	Filter (Wideband Bandpass Filter)	Filters
Machine Learning-Optimized Compact Frequency Reconfigurable Antenna With RSSI Enhancement for Long-Range Applications M. S. Yahya, S. Soeung, S. K. A. Abdul Rahim, U. Musa, S. S. Ba-Hashwan and M. A. Haque [110]	Antenna (compact dual-band frequency reconfigurable monopole antenna for LoRa)	Antennas
Design and Optimization of a Fan-Out Wafer-Level Packaging- Based Integrated Passive Device Structure for FMCW Radar Applications J. Yang, L. Xu and K. Yang [111]	Antenna (Integrated Passive Device, IPD for FMCW Radar Front-End / Coaxially Fed Rectangular Patch Antenna with Integrated Wilkinson Power Divider)	Antennas
A Reflecting/Absorbing Dual-Mode Textile Metasurface Design M. Zhai, T. Zhang, R. Pei, M. Leach, E. G. Lim, Z. Wang, et al. [112]	Reflectarray / Metasurface Element (Textile Reflecting/Absorbing Dual-Mode Metasurface / REBG / AEBG Unit Cell)	Metasurfaces / Reflectarrays / FSS / Absorbers
On Adaptive Frequency Sampling for Data-Driven Model Order Reduction Applied to Antenna Responses L. Åkerstedt, D. Blanco and B. L. G. Jonsson [113]	Antenna (5G antenna, Vivaldi array, T-slot loaded dipole array, BoR array)	Antennas
Accelerating High-Frequency Circuit Optimization Using Machine Learning-Generated Inverse Maps for Enhanced Space Mapping J. Dávalos-Guzmán, J. L. Chávez-Hurtado and Z. Brito-Brito [114]	Filter (Microstrip low-Pass Filter)	Filters
Optimizing microstrip patch antenna performance: Leveraging machine learning for comparative analysis of antenna di-mensions and slot structures M. K. Elabbasi, M. Madi, K. Y. Kabalan and J. Salah [115]	Antenna (Microstrip Patch Antenna)	Antennas
Expensive Highly Constrained Antenna Design Using Surrogate-Assisted Evolutionary Optimization C. Hu, S. Zeng and C. Li [116]	Antenna (T-shaped waveguide antenna, horn array antenna)	Antennas
Subtractive Clustering–Assisted Surrogate Model to Fast Optimal Design of Traveling Wave Tubes L. Jiang, T. Huang, Y. Wang, L. Tao, W. K. Deng, X. L. Jin, et al. [117]	Other RF Component (Traveling Wave Tube / Helix TWT)	Other RF/microwave components
Compact Bi-slot Patch Antenna with Tapered Edges for Ka-Band Applications Featuring Machine Learning-Assisted Performance Prediction J. S. Josiah Samuel Raj and G. Gopalan [118]	Antenna (Microstrip Patch Antenna, bi-slot tapered)	Antennas
A Surrogate-Based Adaptive Sampling Approach for Electromagnetic Problems E. Karantoumanis, T. Zygiridis and N. Ploskas [119]	Other RF/microwave components (rectangular waveguide multilayered / dielectric filter)	Other RF/microwave components
The Multi-Objective Optimization of a Dual C-Type Gold Ribbon Interconnect Structure Considering Its Geometrical Parameter Fluctuation G. Li, S. Xue, J. Mu, S. Liu, Q. Zhang, W. Wu, et al. [120]	Interconnect Structure (Dual C-type Gold Ribbon Interconnect)	Interconnects / Transitions / Transformers
Spectral Bayesian Optimization Using a Physics-Informed Rational Szegö Kernel for Microwave Design Y. Lindemans, T. Ullrick, I. Couckuyt, T. Pattyn, D. Deschrijver, D. Vande Ginste, et al. [121]	Filter (Zig-zag Microstrip Bandpass Filter)	Filters
Behaviour Prediction of Via-Holes Transition Based on Transfer Learning W. Liu, Y. Zhao, S. Zhang, D. Xie and H. Wu [122]	Other RF Component (Via-holes Transition / Transition Structure)	Other RF/microwave components
Physics-Guided Neural Surrogate Model with Particle Swarm-Based Multi-Objective Optimization for Quasi-Coaxial TSV Interconnect Design Z. Liu, G. Shan, Z. Chen and Y. Yang [123]	Other RF Component (Quasi-coaxial TSV Interconnect)	Other RF/microwave components
Comparison of Circuit Models for ML-Assisted Microwave Circuit Design M. Sjödin, O. Talcoth, H. Chang, H. Zhou and K. Andersson [124]	Filter (Low Pass Filters - LPFs)	Filters
Skip-Connected CNN Exploiting BNN Surrogate for Antenna Modelling Y. Tian, J. Sun and Z. Zhu [125]	Antennas (symmetric CPW patch / Double T-Shaped Monopole)	Antennas
An ultra-light, low-cost reflecting/absorbing dual-mode metasurface M. Zhai, T. Zhang, R. Pei, H. He, L. Zhang, M. Leach, et al. [126]	Reflectarray / Metasurface Element (Reconfigurable Textile Dual-Mode Metasurface Unit Cell)	Metasurfaces / Reflectarrays / FSS / Absorbers
Optimization Design of Microwave Filters Based on Deep Learning and Metaheuristic Algorithms L. Zhang, S. Gan and J. Xue [127]	Filter (Microwave Cavity / Interdigital / Cross-Coupled Filter)	Filters
A Microstrip Monopole Antenna Design for 5G Sub-6 GHz Applications Using Deep Learning B. Colak, M. A. Belen, F. Anka, O. Tari, P. Mahouti and O. AkgöL [128]	Antenna (Microstrip Monopole Antenna)	Antennas
Machine Learning Approach for Predicting Electromagnetic Shielding Effectiveness of Metallic Grids in the Time and Frequency Domains A. Kalantarnia and A. Mirzabeigi [129]	other RF/microwave components (metallic grid shielding structure /shielding screen)	other RF/microwave components
Adaptive Sampling for Spherical Near-Field Antenna Measurements via Uncertainty-Driven Gaussian Process Regression K. Sukpreecha, K. Phaebua, T. Lertwiriyaprapa, D. Torrungrueng and H. T. Chou [130]	Antenna (seven-element and three - element antenna / commercial base station antenna)	Antennas
Antenna modeling and optimization based on 1D GP-HetCNN surrogates and intelligent methods X. Yang, J. Nan and M. Wang [131]	Antenna (UWB Stepped Microstrip Monopole Antenna)	Antennas
GPR Antenna Modelling Based on DML Exploiting Cosine Similarity Metric S. Ye, Y. Tian and G. Tan [132]	Antenna (WLAN dual-band monopole antenna -WLAN- DBMA / Log- Period Folded Dipole Array -LPFDA)	Antennas
			This sheet is part of Supplementary File S1 for manuscript ID 4132087 and accompanies the review article “Surrogate-Based EM Design of RF and Microwave Components: A Systematic Review of Workflow Roles, Inverse Design, Multifidelity, and Active Learning” by Maria Prousali and Stelios Tsitsos. Please cite the associated article when using or referring to this material.

## Sheet: Figure4
Surrogate model family	Count
Relevance Vector Regression (RVR)	1
Polynomial Chaos Expansion (PCE)	1
Other	1
Not mentioned	2
Co-Kriging	3
Support Vector Regression (SVR)	5
Ensemble / Hybrid	7
Response Surface Model / Parametric Regression	16
Neural Networks	40
Gaussian Process / Kriging	49
Total	125
Surrogate usage mode	Count
Explicit Inverse Surrogate	5
Hybrid Inverse Framework	10
Surrogate-Assisted Optimization	25
Forward Only	28
Optimization-Based Inverse Design	57
Total	125
				This sheet is part of Supplementary File S1 for manuscript ID 4132087 and accompanies the review article “Surrogate-Based EM Design of RF and Microwave Components: A Systematic Review of Workflow Roles, Inverse Design, Multifidelity, and Active Learning” by Maria Prousali and Stelios Tsitsos. Please cite the associated article when using or referring to this material.

## Sheet: Figure5
Inverse design approach	Count
Explicit Inverse	5
Hybrid Inverse Framework	10
None	53
Optimization-Based Inverse	57
Total	125
					This sheet is part of Supplementary File S1 for manuscript ID 4132087 and accompanies the review article “Surrogate-Based EM Design of RF and Microwave Components: A Systematic Review of Workflow Roles, Inverse Design, Multifidelity, and Active Learning” by Maria Prousali and Stelios Tsitsos. Please cite the associated article when using or referring to this material.

## Sheet: Figure6
Feature	Yes	No							Count
Active Learning	20	105					Multi-fidelity strategy	Physics-based correction	1
Multifidelity	17	108						Co-Kriging coupling	5
								Space Mapping	5
								LF-HF correction	6
							Active learning strategy	Sequential EM-driven Sampling	3
								Bayesian Active Learning	5
								Sequential Adaptive Sampling	5
								Uncertainty-driven Sampling	6
					This sheet is part of Supplementary File S1 for manuscript ID 4132087 and accompanies the review article “Surrogate-Based EM Design of RF and Microwave Components: A Systematic Review of Workflow Roles, Inverse Design, Multifidelity, and Active Learning” by Maria Prousali and Stelios Tsitsos. Please cite the associated article when using or referring to this material.
